# Supplementary material for: Distinct Early Molecular Responses to Mutations Causing vLINCL and JNCL Presage ATP Synthase Subunit C Accumulation in Cerebellar Cells
Source: PLoS One. 2011 Feb 17;6(2):e17118. doi: 10.1371/journal.pone.0017118 (PMC3040763; doi:10.1371/journal.pone.0017118)
Supplement: Table S1 — Significant probes in the Cb Cln3 Δex7/8 dataset. The Affymetrix probes (Probe ID), with significant (p<0.01, Student's t-test) expression level differences in the CbCln3 Δex7/8/Δex7/8 cells, versus the CbCln3 +/+ cells are shown, along with the corresponding gene symbols and titles. Mean expression values were determined across three biological replicates per genotype, and the standard deviation (SD) for the replicates is shown. Log2 fold-change (‘Fold Change’) is also shown. A cut-off was applied of greater than 1.5-fold change, to arrive at the list of significant probes. (XLS) [file pone.0017118.s005.xls]

## Sheet: Sheet1
Table S1. Significant Probes in CbCln3∆ex7/8 dataset
Probe ID	CbCln3+/+ mean	SD	CbCln3∆ex7/8/∆ex7/8 mean	SD	Fold Change	t-test	Gene Title	Gene Symbol
1452452_at	9.02588	0.49621	1.61929	0.00549621	-169.671	1.3301e-05	Intracisternal A-particle-related retroviral elements and envelope pseudogene	---
1423281_at	9.91773	1.93783	3.20581	1.60398	-104.831	0.00987046	stathmin-like 2	Stmn2
1438975_x_at	7.63497	0.817536	2.27736	0.46178	-41.0016	0.000588165	zinc finger, DHHC domain containing 14	Zdhhc14
1458719_at	7.9925	0.559664	2.70312	0.0342048	-39.1077	8.21241e-05	Transcribed locus, moderately similar to NP_001013091.1 BTB (POZ) domain containing 9 [Rattus norvegicus]	---
1437614_x_at	7.74898	0.773092	2.60152	0.658834	-35.444	0.000928953	zinc finger, DHHC domain containing 14	Zdhhc14
1422947_at	8.50201	0.211746	3.45452	0.422985	-33.0709	5.04331e-05	histone cluster 1, H4h /// histone cluster 2, H4 /// histone cluster 1, H4c /// histone cluster 1, H4d /// histone cluster 1, H4f /// histone cluster 1, H4i /// histone cluster 1, H4j /// histone cluster 1, H4k /// histone cluster 1, H4m /// histone clust	Hist1h4a /// Hist1h4b /// Hist1h4c /// Hist1h4d /// Hist1h4f /// Hist1h4h /// Hist1h4i /// Hist1h4j /// Hist1h4k /// Hist1h4m /// Hist2h4 /// Hist4h4 /// LOC100041230
1439327_at	7.9463	0.649443	2.90467	0.0385311	-32.9368	0.000178213	collagen and calcium binding EGF domains 1	Ccbe1
1438619_x_at	8.65819	0.510126	3.70108	1.25343	-31.0627	0.00316092	zinc finger, DHHC domain containing 14	Zdhhc14
1417393_a_at	10.4227	0.161332	5.65202	1.17669	-27.2969	0.00224308	C1q domain containing 2	C1qdc2
1448687_at	8.02713	0.417809	3.33581	1.17904	-25.8361	0.00289679	C1q domain containing 2	C1qdc2
1439422_a_at	12.053	0.353879	7.37125	1.33737	-25.6661	0.0042282	C1q domain containing 2	C1qdc2
1437312_at	6.76297	0.562383	2.19906	0.0503714	-23.6524	0.000151008	bone morphogenetic protein receptor, type 1B	Bmpr1b
1445539_at	6.22794	0.399611	1.77529	0.0138336	-21.8967	4.25875e-05	Phosphodiesterase 7B	Pde7b
1422919_at	7.79363	0.667645	3.39019	1.34223	-21.1625	0.00704292	HRAS-like suppressor	Hrasls
1423260_at	7.18767	0.797519	2.84042	1.067	-20.3542	0.00482638	inhibitor of DNA binding 4 /// similar to Id4	Id4 /// LOC100045546
1426607_at	12.1824	0.0518871	7.84335	1.29862	-20.2385	0.00444295	predicted gene, EG633640	EG633640
1452731_x_at	7.52508	0.427839	3.44833	1.1971	-16.8743	0.00514184	RIKEN cDNA B930046C15 gene /// predicted gene, ENSMUSG00000068790 /// predicted gene, ENSMUSG00000063277 /// hypothetical LOC666442 /// hypothetical LOC666637 /// hypothetical protein LOC671957 /// hypothetical LOC100036568 /// similar to 1700001E04Rik pr	B930046C15Rik /// ENSMUSG00000063277 /// ENSMUSG00000068790 /// ENSMUSG00000072735 /// LOC100036568 /// LOC100040880 /// LOC100041195 /// LOC100041530 /// LOC100041874 /// LOC100042164 /// LOC666442 /// LOC666637 /// LOC671957
1423668_at	6.16483	0.761096	2.17886	0.0190728	-15.8451	0.000819713	zinc finger, DHHC domain containing 14	Zdhhc14
1439291_at	7.0862	0.785513	3.18589	0.197214	-14.9317	0.00112905	Transcribed locus	---
1428680_at	6.42945	1.41824	2.544	0.0219633	-14.7787	0.00900652	CDP-diacylglycerol synthase 1	Cds1
1454224_at	7.84187	0.258261	4.0032	1.01142	-14.3072	0.00311585	RIKEN cDNA 2010300F17 gene	2010300F17Rik
1441054_at	7.14574	0.728317	3.37362	0.840074	-13.6622	0.00418993	apolipoprotein L 8	Apol8
1417333_at	6.36917	0.756415	2.61484	0.884235	-13.4948	0.00503014	RAS p21 protein activator 4	Rasa4
1418486_at	7.96463	0.388361	4.22384	0.94882	-13.3687	0.00320706	vanin 1	Vnn1
1437385_at	8.63865	0.893199	4.96133	0.0377762	-12.7933	0.0020518	collagen and calcium binding EGF domains 1	Ccbe1
1420377_at	5.75468	0.820687	2.28247	0.582137	-11.0979	0.00393739	ST8 alpha-N-acetyl-neuraminide alpha-2,8-sialyltransferase 2	St8sia2
1436472_at	7.94441	0.0887031	4.50622	0.497863	-10.8393	0.00029756	schlafen 9	Slfn9
1418262_at	6.35962	0.0692803	2.93885	0.0755368	-10.7091	5.36274e-07	spleen tyrosine kinase	Syk
1438441_at	6.17913	0.656763	2.8627	0.0716333	-9.96197	0.00096332	Inhibitor of DNA binding 4	Id4
1448954_at	7.09042	0.631502	3.8342	0.813603	-9.55476	0.0054126	nuclear receptor interacting protein 3	Nrip3
1424967_x_at	11.6619	0.238382	8.4618	1.11903	-9.1903	0.00837276	troponin T2, cardiac	Tnnt2
1434917_at	5.34524	0.62905	2.16388	0.0190441	-9.07164	0.000937859	cordon-bleu	Cobl
1440163_at	7.03885	0.275932	3.96513	1.09662	-8.4194	0.00925339	RIKEN cDNA 6030490B17 gene	6030490B17Rik
1418726_a_at	12.0507	0.145819	9.06134	0.985802	-7.94138	0.00653488	troponin T2, cardiac	Tnnt2
1447845_s_at	5.98427	0.601518	3.00568	0.418974	-7.88212	0.00214833	vanin 1	Vnn1
1431049_at	5.79039	0.435905	2.85372	0.336563	-7.65644	0.00076383	islet cell autoantigen 1-like	Ica1l
1421103_at	7.2705	0.285541	4.45407	0.832112	-7.04419	0.00517345	BMP2 inducible kinase	Bmp2k
1452042_a_at	8.67558	0.337824	5.86604	0.656199	-7.01061	0.00274087	transmembrane protein 144	Tmem144
1448728_a_at	6.6171	0.533131	3.9098	0.0172101	-6.53097	0.000923509	nuclear factor of kappa light polypeptide gene enhancer in B-cells inhibitor, zeta	Nfkbiz
1442419_at	5.66915	0.390975	2.96419	0.693777	-6.52039	0.00417216	Transcribed locus	---
1431554_a_at	5.95683	0.198899	3.31931	0.750148	-6.22262	0.0041636	annexin A9	Anxa9
1436037_at	5.02232	0.432608	2.41888	0.309674	-6.07736	0.00106211	integrin alpha 4 /// ceramide kinase-like	Cerkl /// Itga4
1434944_at	10.1813	0.248014	7.5867	0.79828	-6.04002	0.0057841	dystrophia myotonica-protein kinase	Dmpk
1430030_at	5.55309	0.117957	3.0056	0.26257	-5.84616	0.000105655	RIKEN cDNA 5330426P16 gene	5330426P16Rik
1453997_a_at	6.88644	0.176518	4.41169	0.25077	-5.55871	0.000151975	nestin	Nes
1426362_at	9.41962	0.281062	6.96645	0.302941	-5.47619	0.000504558	transmembrane protein 144	Tmem144
1449440_at	4.9589	0.313079	2.63215	0.0574003	-5.01675	0.000224075	lipin 3	Lpin3
1451602_at	10.3413	0.403757	8.01769	0.27199	-5.0058	0.00116824	sorting nexin 6	Snx6
1443720_s_at	5.15204	0.572681	2.84842	0.0356881	-4.93698	0.00224727	bone morphogenetic protein receptor, type 1B	Bmpr1b
1422990_at	8.20549	0.14957	5.90794	0.386056	-4.91623	0.000654962	met proto-oncogene	Met
1420819_at	4.64154	0.838489	2.34892	0.0165397	-4.89945	0.00907122	src-like adaptor	Sla
1448931_at	10.2351	0.640799	7.97095	0.260224	-4.80386	0.0047714	coagulation factor II (thrombin) receptor-like 1	F2rl1
1460740_at	9.74211	0.239194	7.48941	0.339919	-4.76573	0.000717488	clathrin, light polypeptide (Lcb) /// similar to Cltb protein	Cltb /// LOC100046457
1444016_at	6.4802	0.742568	4.24547	0.301656	-4.70672	0.00846585	annexin A1	Anxa1
1434447_at	11.4756	0.130693	9.27063	0.498716	-4.61067	0.00177172	met proto-oncogene	Met
1428014_at	5.97089	0.329961	3.80973	0.355889	-4.47274	0.00152087	histone cluster 1, H4h /// histone cluster 2, H4 /// histone cluster 1, H4c /// histone cluster 1, H4d /// histone cluster 1, H4f /// histone cluster 1, H4i /// histone cluster 1, H4j /// histone cluster 1, H4k /// histone cluster 1, H4m /// histone clust	Hist1h4a /// Hist1h4b /// Hist1h4c /// Hist1h4d /// Hist1h4f /// Hist1h4h /// Hist1h4i /// Hist1h4j /// Hist1h4k /// Hist1h4m /// Hist2h4 /// Hist4h4 /// LOC100041230
1435641_at	5.42622	0.512104	3.2719	0.464839	-4.45158	0.00571036	mannoside acetylglucosaminyltransferase 4, isoenzyme A	Mgat4a
1449158_at	8.94932	0.109806	6.82339	0.714701	-4.36487	0.00701982	potassium channel, subfamily K, member 2	Kcnk2
1447393_at	4.39246	0.670111	2.2785	0.00597869	-4.32878	0.00545658	---	---
1427485_at	8.36416	0.722435	6.29776	0.153025	-4.1884	0.00835942	leiomodin 1 (smooth muscle)	Lmod1
1434252_at	7.8487	0.346835	5.83523	0.324412	-4.0375	0.00183105	transmembrane and coiled coil domains 3	Tmcc3
1456478_at	6.00754	0.169967	4.0071	0.63479	-4.00124	0.00620131	phosphoglucomutase 2-like 1	Pgm2l1
1430640_a_at	10.7862	0.279732	8.79748	0.470468	-3.96891	0.00325735	protein kinase, cAMP dependent regulatory, type II beta	Prkar2b
1451794_at	5.0514	0.516999	3.09939	0.419828	-3.86914	0.00709746	transmembrane and coiled coil domains 3	Tmcc3
1428803_at	4.00228	0.467411	2.05061	0.343367	-3.86822	0.00431686	acyl-CoA thioesterase 6	Acot6
1449155_at	7.56034	0.055723	5.65926	0.0858043	-3.73493	5.55644e-06	polymerase (RNA) III (DNA directed) polypeptide G	Polr3g
1456583_x_at	5.87608	0.448421	3.99649	0.300064	-3.67969	0.0038035	transmembrane protein 144	Tmem144
1438664_at	12.0135	0.0782427	10.1547	0.627439	-3.62692	0.00702341	protein kinase, cAMP dependent regulatory, type II beta	Prkar2b
1450661_x_at	7.59834	0.138722	5.76339	0.429259	-3.56761	0.00213979	nuclear factor I/C	Nfic
1451936_a_at	7.02928	0.237707	5.20756	0.611177	-3.53502	0.00857555	thioredoxin reductase 2	Txnrd2
1418046_at	5.36422	0.148266	3.55887	0.58693	-3.49515	0.00667314	nucleosome assembly protein 1-like 2	Nap1l2
1418289_at	9.04144	0.0593973	7.24157	0.338244	-3.4819	0.00081639	nestin	Nes
1440340_at	4.95353	0.284611	3.17408	0.255578	-3.43295	0.00128844	UDP-Gal:betaGal beta 1,3-galactosyltransferase, polypeptide 6 /// similar to UDP-Gal:betaGal beta 1,3-galactosyltransferase, polypeptide 6	B3galt6 /// LOC634148
1436178_at	9.56359	0.0693236	7.79707	0.541609	-3.40232	0.00498067	leprecan-like 1	Leprel1
1426258_at	7.15695	0.26815	5.40963	0.484928	-3.35735	0.00546434	sortilin-related receptor, LDLR class A repeats-containing	Sorl1
1443475_at	4.18145	0.585133	2.43686	0.126121	-3.35099	0.00724015	Transcribed locus, strongly similar to NP_724345.1 His3:CG31613 CG31613-PA [Drosophila melanogaster]	---
1457728_at	7.1341	0.438403	5.39751	0.0978795	-3.33246	0.00258764	BCNP1 homolog	Bcnp1
1424817_at	3.87296	0.396278	2.14654	0.0196186	-3.30906	0.00166005	sperm flagellar 1	Spef1
1456475_s_at	13.0574	0.116386	11.3433	0.34518	-3.28089	0.00123342	protein kinase, cAMP dependent regulatory, type II beta	Prkar2b
1420142_s_at	12.1462	0.0228523	10.4493	0.42843	-3.24201	0.0023767	proliferation-associated 2G4	Pa2g4
1422948_s_at	10.7924	0.192401	9.10892	0.355223	-3.21198	0.00195395	histone cluster 1, H4h /// histone cluster 2, H4 /// histone cluster 1, H4c /// histone cluster 1, H4d /// histone cluster 1, H4f /// histone cluster 1, H4i /// histone cluster 1, H4j /// histone cluster 1, H4k /// histone cluster 1, H4m /// histone clust	Hist1h4a /// Hist1h4b /// Hist1h4c /// Hist1h4d /// Hist1h4f /// Hist1h4h /// Hist1h4i /// Hist1h4j /// Hist1h4k /// Hist1h4m /// Hist2h4 /// Hist4h4 /// LOC100041230
1450455_s_at	4.7801	0.285924	3.1048	0.0190304	-3.19386	0.000535372	aldo-keto reductase family 1, member C13 /// aldo-keto reductase family 1, member C12	Akr1c12 /// Akr1c13
1439483_at	10.625	0.0875568	8.95253	0.51646	-3.18769	0.00522387	expressed sequence AI506816	AI506816
1424486_a_at	9.89203	0.163827	8.2249	0.054539	-3.17584	7.49167e-05	thioredoxin reductase 1	Txnrd1
1421117_at	6.00676	0.216767	4.34577	0.205548	-3.16234	0.000650053	dystonin	Dst
1448914_a_at	12.3322	0.16012	10.6741	0.114112	-3.15591	0.000127816	colony stimulating factor 1 (macrophage)	Csf1
1446560_at	10.3976	0.568541	8.75024	0.177518	-3.1325	0.00870875	protease, serine, 23	Prss23
1450269_a_at	8.97239	0.311864	7.34973	0.501743	-3.07941	0.00892217	phosphofructokinase, liver, B-type	Pfkl
1440050_at	9.57161	0.174522	7.95088	0.473493	-3.0753	0.00511392	Hbs1-like (S. cerevisiae)	Hbs1l
1424854_at	10.4283	0.135661	8.80969	0.454707	-3.07069	0.0041084	histone cluster 1, H4h /// histone cluster 2, H4 /// histone cluster 1, H4c /// histone cluster 1, H4d /// histone cluster 1, H4f /// histone cluster 1, H4i /// histone cluster 1, H4j /// histone cluster 1, H4k /// histone cluster 1, H4m /// histone clust	Hist1h4a /// Hist1h4b /// Hist1h4c /// Hist1h4d /// Hist1h4f /// Hist1h4h /// Hist1h4i /// Hist1h4j /// Hist1h4k /// Hist1h4m /// Hist2h4 /// Hist4h4 /// LOC100041230
1421535_a_at	5.5133	0.314633	3.89572	0.0239541	-3.0686	0.000888838	phosphodiesterase 4A, cAMP specific	Pde4a
1439397_at	11.1027	0.123176	9.54076	0.552626	-2.9524	0.00878805	formin 1	Fmn1
1440882_at	8.37554	0.106187	6.81791	0.329865	-2.94371	0.00146796	low density lipoprotein receptor-related protein 8, apolipoprotein e receptor	Lrp8
1443196_at	7.89547	0.160937	6.35466	0.278868	-2.90957	0.00115663	Transcribed locus	---
1438726_at	4.46945	0.386343	2.92979	0.0758295	-2.90727	0.00247925	microtubule associated monoxygenase, calponin and LIM domain containing 2	Mical2
1433599_at	11.1363	0.216388	9.59727	0.317116	-2.90594	0.00225983	bromodomain adjacent to zinc finger domain 1A	Baz1a
1423903_at	4.39945	0.269394	2.86448	0.19405	-2.89782	0.00131901	poliovirus receptor	Pvr
1428734_at	7.19891	0.0797679	5.66573	0.268753	-2.89424	0.000692915	RIKEN cDNA 3200002M19 gene	3200002M19Rik
1438636_s_at	4.52972	0.298215	2.99934	0.037003	-2.88862	0.000911537	sushi domain containing 5	Susd5
1432509_at	7.57116	0.34017	6.04431	0.196085	-2.88156	0.00253176	RIKEN cDNA 5033430I15 gene	5033430I15Rik
1459885_s_at	8.06751	0.295973	6.54932	0.283689	-2.86433	0.00303623	cytochrome c oxidase, subunit VIIc /// similar to cytochrome c oxidase, subunit VIIc	Cox7c /// LOC100041521 /// LOC100043160 /// LOC100047450 /// LOC100048613
1454889_x_at	8.85428	0.308025	7.3414	0.418468	-2.8538	0.00726672	transmembrane and coiled coil domains 3	Tmcc3
1447748_x_at	4.56413	0.131713	3.05917	0.46051	-2.83818	0.005535	solute carrier family 29 (nucleoside transporters), member 2	Slc29a2
1419078_at	8.21449	0.192272	6.70972	0.287153	-2.8378	0.00165561	ninein	Nin
1451099_at	11.2051	0.181361	9.72857	0.428505	-2.78276	0.0053415	membrane bound C2 domain containing protein	Mbc2
1432591_at	10.8078	0.172305	9.34299	0.387605	-2.76033	0.00392697	pregnancy-associated plasma protein A	Pappa
1435554_at	9.95142	0.338968	8.48752	0.239348	-2.75853	0.00363111	transmembrane and coiled coil domains 3	Tmcc3
1421850_at	3.40312	0.421259	1.94598	0.0160898	-2.74564	0.00391392	microtubule-associated protein 1B	Mtap1b
1428108_x_at	8.23002	0.215591	6.77398	0.282201	-2.74355	0.00207691	transmembrane and coiled-coil domains 2	Tmcc2
1436045_at	6.96474	0.264375	5.50873	0.462272	-2.7435	0.00906609	testis specific 10	Tsga10
1424487_x_at	8.05685	0.0689458	6.60495	0.121149	-2.73566	5.55015e-05	thioredoxin reductase 1	Txnrd1
1426291_at	8.6873	0.098515	7.24208	0.367329	-2.72306	0.0027585	DIM1 dimethyladenosine transferase 1-like (S. cerevisiae)	Dimt1
1440778_x_at	6.40209	0.247821	4.95766	0.208421	-2.72154	0.00151109	Zinc finger protein 712	Zfp712
1439348_at	6.82927	0.0770855	5.39494	0.193411	-2.70257	0.000282632	S100 calcium binding protein A10 (calpactin)	S100a10
1460009_at	8.39371	0.0757603	6.96752	0.497932	-2.68736	0.00801781	immediate early response 5	Ier5
1439148_a_at	10.302	0.28169	8.88188	0.153659	-2.67606	0.00155679	phosphofructokinase, liver, B-type	Pfkl
1453003_at	6.22693	0.177365	4.80973	0.281426	-2.67066	0.00179794	sortilin-related receptor, LDLR class A repeats-containing	Sorl1
1433468_at	8.16661	0.328116	6.75295	0.199994	-2.66412	0.00311098	RIKEN cDNA 6430527G18 gene	6430527G18Rik
1424620_at	11.5595	0.113249	10.1479	0.261794	-2.66035	0.00101735	DNA segment, Chr 13, Wayne State University 177, expressed	D13Wsu177e
1427364_a_at	9.25279	0.255441	7.84739	0.402242	-2.64891	0.00694106	ornithine decarboxylase, structural 1	Odc1
1459552_at	8.91091	0.0665767	7.51067	0.236922	-2.63945	0.000594708	Transcribed locus	---
1421378_s_at	9.0048	0.0437277	7.61366	0.400115	-2.62286	0.00391484	ATP-binding cassette, sub-family C (CFTR/MRP), member 1	Abcc1
1439049_at	5.49367	0.0454991	4.10385	0.356116	-2.62047	0.00257453	DPH5 homolog (S. cerevisiae)	Dph5
1434724_at	8.60969	0.0479639	7.22081	0.516941	-2.61874	0.00978063	ubiquitin specific peptidase 31	Usp31
1455604_at	10.1473	0.0883185	8.79094	0.157482	-2.56037	0.000201354	frizzled homolog 5 (Drosophila)	Fzd5
1447930_at	10.8725	0.0920091	9.51638	0.150647	-2.55988	0.000184414	bromodomain adjacent to zinc finger domain 1A	Baz1a
1427540_at	11.1646	0.28544	9.81041	0.247049	-2.55653	0.00341483	ZW10 interactor	Zwint
1429215_at	6.87749	0.0279571	5.52464	0.332135	-2.55416	0.00215714	RIKEN cDNA 2310058N22 gene	2310058N22Rik
1422742_at	9.42928	0.0596568	8.08355	0.184273	-2.54158	0.000273382	human immunodeficiency virus type I enhancer binding protein 1	Hivep1
1456067_at	10.4166	0.395283	9.08323	0.255824	-2.51997	0.00801475	GLI-Kruppel family member GLI3	Gli3
1436229_at	7.21307	0.287014	5.88346	0.0905453	-2.51336	0.00156721	DNA segment, Chr 1, ERATO Doi 53, expressed	D1Ertd53e
1427326_at	8.93392	0.0403832	7.60712	0.170342	-2.50845	0.000194469	RIKEN cDNA 4732471D19 gene	4732471D19Rik
1422746_s_at	9.12002	0.0700239	7.79842	0.221882	-2.49943	0.000598585	bicaudal D homolog 2 (Drosophila)	Bicd2
1456830_at	7.97749	0.299828	6.66447	0.229216	-2.4846	0.00382179	protein phosphatase 1, regulatory (inhibitor) subunit 2	Ppp1r2
1429503_at	10.5175	0.181299	9.21722	0.421398	-2.46272	0.0079905	RIKEN cDNA 2900024C23 gene	2900024C23Rik
1435467_at	4.74054	0.328933	3.44924	0.255847	-2.4475	0.00581823	FYVE, RhoGEF and PH domain containing 6	Fgd6
1436060_at	7.09236	0.211004	5.80166	0.324697	-2.44646	0.00446965	RALY RNA binding protein-like /// hypothetical protein LOC100039495	LOC100039495 /// Ralyl
1441177_at	6.16563	0.388214	4.87731	0.280968	-2.44243	0.00961562	---	---
1448484_at	12.9729	0.118919	11.6848	0.256667	-2.44196	0.00139768	S-adenosylmethionine decarboxylase 1 /// S-adenosylmethionine decarboxylase 2 /// S-adenosylmethionine decarboxylase, pseudogene 3	Amd-ps3 /// Amd1 /// Amd2
1425522_at	6.52515	0.29272	5.24145	0.367405	-2.43461	0.00908306	RNA binding motif protein 25	Rbm25
1426290_at	11.4655	0.0948444	10.1915	0.293397	-2.41824	0.00201799	DIM1 dimethyladenosine transferase 1-like (S. cerevisiae)	Dimt1
1420901_a_at	9.78271	0.0775938	8.51028	0.353643	-2.41568	0.00368227	hexokinase 1	Hk1
1443750_s_at	8.92333	0.0738724	7.65308	0.364932	-2.41203	0.00410589	ribonuclease P 40 subunit (human)	Rpp40
1417270_at	8.12216	0.0992904	6.86052	0.176387	-2.39769	0.000417514	WD repeat domain 12	Wdr12
1444717_at	6.52522	0.199865	5.26419	0.29792	-2.39668	0.00367988	Transcribed locus	---
1425154_a_at	10.8588	0.188653	9.61033	0.0935187	-2.37594	0.000506876	colony stimulating factor 1 (macrophage)	Csf1
1444005_at	3.76513	0.19335	2.51742	0.182756	-2.37463	0.00124934	---	---
1449629_s_at	6.24482	0.205257	4.99775	0.358086	-2.37359	0.0063694	Transcribed locus	---
1438271_at	10.1255	0.261779	8.87965	0.249358	-2.37156	0.00395792	LIM domain containing preferred translocation partner in lipoma	Lpp
1425837_a_at	10.6084	0.350452	9.36369	0.171417	-2.36971	0.00523772	CCR4 carbon catabolite repression 4-like (S. cerevisiae) /// similar to carbon catabolite repression 4 protein homolog	Ccrn4l /// LOC100047134
1460220_a_at	13.7807	0.151501	12.5397	0.289455	-2.36369	0.00276251	colony stimulating factor 1 (macrophage)	Csf1
1418966_a_at	7.83814	0.186627	6.59731	0.249957	-2.36335	0.00232646	discoidin, CUB and LCCL domain containing 1	Dcbld1
1423357_at	7.72106	0.0829446	6.48125	0.0485741	-2.36168	2.37674e-05	RIKEN cDNA 2610209A20 gene /// similar to RIKEN cDNA 2610209A20 gene	2610209A20Rik /// LOC100044878
1453063_at	11.1494	0.0424167	9.91585	0.290369	-2.35139	0.00189117	clathrin, light polypeptide (Lcb)	Cltb
1429356_s_at	7.62473	0.28199	6.39567	0.293367	-2.34414	0.00637713	geranylgeranyl diphosphate synthase 1 /// similar to Ggps1 protein	Ggps1 /// LOC100045315
1438761_a_at	13.4598	0.104019	12.2318	0.402175	-2.34239	0.00688579	ornithine decarboxylase, structural 1 /// similar to Odc1 protein /// predicted gene, EG666231 /// predicted gene, EG668343 /// similar to Ornithine decarboxylase (ODC)	EG666231 /// EG668343 /// LOC627245 /// LOC677259 /// Odc1
1435327_at	11.2145	0.163265	9.98666	0.193151	-2.34219	0.00109469	expressed sequence AW112037 /// lysophosphatidylglycerol acyltransferase 1	AW112037 /// Lpgat1
1424193_at	8.61177	0.22114	7.38413	0.232356	-2.34183	0.00268669	PWP2 periodic tryptophan protein homolog (yeast)	Pwp2
1456782_at	4.09173	0.223157	2.8644	0.377565	-2.34132	0.00835791	transcriptional adaptor 1 (HFI1 homolog, yeast) like	Tada1l
1431771_a_at	10.0473	0.0363031	8.82114	0.360677	-2.3394	0.00423645	interleukin-1 receptor-associated kinase 1 binding protein 1	Irak1bp1
1453137_at	10.0571	0.224512	8.83188	0.402312	-2.33783	0.00998577	F-box protein 30	Fbxo30
1437491_at	4.23757	0.379635	3.01326	0.0293415	-2.33645	0.00509272	bicaudal D homolog 2 (Drosophila)	Bicd2
1448328_at	4.14704	0.286689	2.92297	0.0838007	-2.33604	0.00208048	SH3-domain binding protein 2	Sh3bp2
1434243_s_at	7.80399	0.38108	6.58028	0.17412	-2.33546	0.00718645	translocase of outer mitochondrial membrane 70 homolog A (yeast)	Tomm70a
1425642_at	9.30437	0.166414	8.08209	0.125589	-2.33316	0.000529609	centrosomal protein 290	Cep290
1421146_at	7.17853	0.257324	5.95706	0.126586	-2.33184	0.00179941	Rap guanine nucleotide exchange factor (GEF) 1	Rapgef1
1417342_at	7.65461	0.352831	6.4354	0.0837173	-2.3282	0.00433052	protein phosphatase 1, regulatory (inhibitor) subunit 2	Ppp1r2
1449419_at	3.77169	0.239958	2.55564	0.0304868	-2.3231	0.000957858	dedicator of cytokinesis 8	Dock8
1428408_a_at	11.8349	0.333521	10.619	0.288155	-2.32286	0.00878766	DNA segment, Chr 12, ERATO Doi 551, expressed	D12Ertd551e
1440167_s_at	13.1201	0.297122	11.9168	0.181448	-2.30262	0.00391492	LIM domain containing preferred translocation partner in lipoma	Lpp
1441689_at	5.1531	0.331811	3.95713	0.209414	-2.29099	0.00617251	nucleoporin 153	Nup153
1418587_at	9.89296	0.0875247	8.699	0.0780174	-2.2878	6.06923e-05	Tnf receptor-associated factor 3	Traf3
1427954_at	7.97013	0.161176	6.78414	0.264583	-2.27519	0.00268425	cDNA sequence BC048403	BC048403
1440278_at	8.02949	0.141566	6.8486	0.404266	-2.26716	0.008807	Dynein light chain LC8-type 1	Dynll1
1423592_at	10.5002	0.219231	9.31967	0.367164	-2.26668	0.0087646	Rho-associated coiled-coil containing protein kinase 2	Rock2
1428649_at	6.81599	0.321667	5.64006	0.225607	-2.25938	0.0065883	cullin associated and neddylation disassociated 1	Cand1
1420383_a_at	7.01023	0.189333	5.83624	0.33578	-2.25635	0.00619103	collagen, type IV, alpha 3 (Goodpasture antigen) binding protein	Col4a3bp
1437508_at	5.59002	0.165039	4.42039	0.150654	-2.24953	0.00082053	trans-acting transcription factor 4	Sp4
1428951_at	9.53019	0.16862	8.36125	0.257079	-2.24847	0.00275311	nucleolar protein 8	Nol8
1437372_at	7.23498	0.0887482	6.07031	0.270163	-2.24182	0.00208528	cleavage and polyadenylation specific factor 6	Cpsf6
1457083_at	8.724	0.0618448	7.55938	0.403266	-2.24173	0.00779295	---	---
1456789_at	9.70953	0.206976	8.54493	0.328641	-2.24171	0.00654456	zinc finger protein 462	Zfp462
1430274_a_at	11.1035	0.159264	9.93944	0.29653	-2.24093	0.00390576	STARD3 N-terminal like	Stard3nl
1424601_at	7.63521	0.174083	6.47517	0.361367	-2.23465	0.00744175	X-ray repair complementing defective repair in Chinese hamster cells 4	Xrcc4
1436943_at	7.6918	0.135442	6.53491	0.288456	-2.22977	0.00326747	cytochrome b5 domain containing 2	Cyb5d2
1444180_at	7.13384	0.20039	5.97716	0.134996	-2.22944	0.00115507	Transcribed locus	---
1434304_s_at	11.8243	0.114524	10.6707	0.191589	-2.22469	0.000861442	nuclear undecaprenyl pyrophosphate synthase 1 homolog (S. cerevisiae) /// similar to DNA segment, Chr 10, ERATO Doi 438, expressed	LOC100047601 /// Nus1
1459713_s_at	3.75561	0.37775	2.61154	0.0172216	-2.21005	0.00633872	transmembrane protein 16A	Tmem16a
1421529_a_at	13.5051	0.031814	12.3634	0.0447814	-2.20651	3.5536e-06	thioredoxin reductase 1	Txnrd1
1447926_at	10.5121	0.284015	9.37212	0.17202	-2.20379	0.00401204	ADP-ribosylation factor-like 5A	Arl5a
1424203_at	10.8363	0.0587718	9.69919	0.104669	-2.19941	8.07828e-05	nicalin homolog (zebrafish)	Ncln
1450576_a_at	5.65377	0.157973	4.5172	0.36029	-2.19858	0.007469	splicing factor 3a, subunit 2	Sf3a2
1442135_at	10.3775	0.110675	9.24239	0.0651358	-2.19632	0.000106185	2-aminoethanethiol (cysteamine) dioxygenase	Ado
1435899_at	8.19287	0.209294	7.06853	0.0859737	-2.18003	0.00100153	3-ketodihydrosphingosine reductase	Kdsr
1450733_at	10.1812	0.155803	9.05969	0.250884	-2.17579	0.00276528	bicaudal D homolog 2 (Drosophila)	Bicd2
1437404_at	9.06648	0.338865	7.94951	0.137977	-2.16891	0.0061381	microtubule associated serine/threonine kinase family member 4	Mast4
1449044_at	12.7195	0.106102	11.6028	0.309019	-2.16851	0.00407838	eukaryotic translation elongation factor 1 epsilon 1	Eef1e1
1455341_at	8.11482	0.211515	7.00737	0.311851	-2.15465	0.00702919	eukaryotic translation initiation factor 1A domain containing	Eif1ad
1439144_at	8.36439	0.128905	7.26067	0.22568	-2.14908	0.00181968	CWF19-like 1, cell cycle control (S. pombe)	Cwf19l1
1455577_at	3.15827	0.380232	2.05546	0.0111011	-2.14773	0.00737781	chemokine (C-C motif) ligand 28	Ccl28
1436124_at	8.00294	0.255313	6.90022	0.144757	-2.1476	0.00287734	phosphate cytidylyltransferase 1, choline, beta isoform	Pcyt1b
1426958_at	7.79514	0.132677	6.69259	0.366437	-2.14733	0.00804322	ribosomal protein S9	Rps9
1428600_at	9.31116	0.0961137	8.20972	0.267221	-2.14568	0.00255653	ninein	Nin
1432052_at	5.46832	0.247335	4.36897	0.22353	-2.14259	0.00464706	Exosome component 1	Exosc1
1423577_at	10.2468	0.134777	9.1476	0.379663	-2.14243	0.00913161	ankyrin repeat domain 32	Ankrd32
1442634_at	6.0896	0.207694	4.99227	0.313189	-2.13958	0.00719285	Transcribed locus	---
1460563_at	13.2908	0.102945	12.1937	0.143343	-2.1392	0.000421867	nuclear undecaprenyl pyrophosphate synthase 1 homolog (S. cerevisiae) /// similar to DNA segment, Chr 10, ERATO Doi 438, expressed	LOC100047601 /// Nus1
1437464_at	8.00131	0.205131	6.9058	0.263274	-2.13688	0.00472609	spermatogenesis associated 7	Spata7
1419706_a_at	13.7703	0.0545477	12.6802	0.101374	-2.12898	8.08781e-05	A kinase (PRKA) anchor protein (gravin) 12	Akap12
1454846_at	10.5823	0.198026	9.49255	0.320471	-2.12835	0.00743604	UTP15, U3 small nucleolar ribonucleoprotein, homolog (yeast)	Utp15
1437980_at	4.10788	0.0904415	3.01978	0.222885	-2.12594	0.00143287	RIKEN cDNA 9130230N09 gene	9130230N09Rik
1424602_s_at	9.26506	0.210168	8.17778	0.0983169	-2.12474	0.00125306	X-ray repair complementing defective repair in Chinese hamster cells 4	Xrcc4
1451264_at	11.6667	0.213933	10.5809	0.275221	-2.12252	0.00571135	FERM domain containing 6	Frmd6
1427003_at	8.98881	0.253588	7.90318	0.283798	-2.1223	0.007813	protein phosphatase 2, regulatory subunit B (B56), gamma isoform	Ppp2r5c
1452233_at	12.1816	0.130451	11.0967	0.364057	-2.12129	0.00828399	ATP-binding cassette, sub-family C (CFTR/MRP), member 1	Abcc1
1459331_at	5.12842	0.268732	4.04428	0.15052	-2.12012	0.00366181	surfeit gene 6	Surf6
1439942_at	8.95172	0.0961797	7.86824	0.197267	-2.11914	0.00102681	prolyl endopeptidase	Prep
1425155_x_at	10.7058	0.122841	9.62402	0.175849	-2.11668	0.000946331	colony stimulating factor 1 (macrophage)	Csf1
1453175_at	9.17432	0.146765	8.09465	0.167089	-2.11355	0.00109487	zinc finger and BTB domain containing 25	Zbtb25
1439155_at	7.66023	0.138014	6.58092	0.287692	-2.11302	0.00423616	methyltransferase-like 1	Mettl1
1444559_at	5.56294	0.243033	4.4859	0.266956	-2.1097	0.00666404	Putative homeodomain transcription factor 2	Phtf2
1428131_a_at	10.5353	0.322282	9.4588	0.182065	-2.10884	0.00729737	CDC42 small effector 1	Cdc42se1
1454655_at	6.92832	0.1647	5.85405	0.288366	-2.10566	0.00498234	diacylglycerol kinase, delta	Dgkd
1428629_at	8.28795	0.114708	7.21551	0.2951	-2.10298	0.00421465	zinc finger protein 518	Zfp518
1419122_at	8.54586	0.0176733	7.47466	0.380582	-2.10117	0.00822072	methyltransferase-like 1	Mettl1
1452208_at	9.24848	0.122311	8.17975	0.122174	-2.09759	0.000431068	PR domain containing 4	Prdm4
1454631_at	9.13955	0.246159	8.07238	0.278316	-2.09532	0.00762588	general transcription factor II A, 1	Gtf2a1
1429583_at	6.54845	0.297577	5.48933	0.153057	-2.08366	0.0053915	RIKEN cDNA 2900053A13 gene	2900053A13Rik
1418255_s_at	10.517	0.226912	9.46602	0.215304	-2.07194	0.00434116	serum response factor	Srf
1424350_s_at	8.51127	0.249131	7.46211	0.123822	-2.06931	0.00283811	lysophosphatidylglycerol acyltransferase 1	Lpgat1
1449886_a_at	9.64835	0.11228	8.5992	0.373095	-2.0693	0.00956157	translocase of inner mitochondrial membrane 9 homolog (yeast)	Timm9
1437974_a_at	11.3583	0.0250281	10.3092	0.34637	-2.06918	0.00637386	hexokinase 1	Hk1
1434284_at	10.4458	0.145727	9.40113	0.339225	-2.06292	0.00803822	B double prime 1, subunit of RNA polymerase III transcription initiation factor IIIB	Bdp1
1417662_at	7.70993	0.104765	6.66615	0.18919	-2.06162	0.00111955	ELK3, member of ETS oncogene family	Elk3
1436234_at	9.3245	0.147221	8.28283	0.26137	-2.05861	0.00384842	RIKEN cDNA 4732471D19 gene	4732471D19Rik
1434401_at	8.13472	0.159369	7.0968	0.313039	-2.05328	0.00689663	zinc finger, CCHC domain containing 2	Zcchc2
1416835_s_at	12.4042	0.143602	11.3663	0.0803332	-2.05316	0.000398685	S-adenosylmethionine decarboxylase 1 /// S-adenosylmethionine decarboxylase 2 /// S-adenosylmethionine decarboxylase, pseudogene 3	Amd-ps3 /// Amd1 /// Amd2
1452110_at	9.54475	0.0641926	8.50809	0.0570779	-2.05147	3.09542e-05	5-methyltetrahydrofolate-homocysteine methyltransferase reductase	Mtrr
1427539_a_at	12.9016	0.26777	11.8652	0.249711	-2.05108	0.00802829	ZW10 interactor	Zwint
1448655_at	12.2246	0.237139	11.1891	0.252145	-2.04977	0.00660001	low density lipoprotein receptor-related protein 1	Lrp1
1456257_at	8.28139	0.324795	7.24682	0.141916	-2.0485	0.00720287	DNA segment, Chr 1, ERATO Doi 53, expressed	D1Ertd53e
1448985_at	10.176	0.247599	9.14288	0.239431	-2.04644	0.00653734	dual specificity phosphatase 22	Dusp22
1427993_at	5.94855	0.279521	4.91734	0.118845	-2.04375	0.00417916	RUN and FYVE domain-containing 2	Rufy2
1454899_at	12.2599	0.263764	11.2313	0.247642	-2.03998	0.0079064	LIM domain containing preferred translocation partner in lipoma	Lpp
1423850_at	13.0178	0.102857	11.9906	0.294599	-2.03807	0.00467645	NOL1/NOP2/Sun domain family 2	Nsun2
1421945_a_at	10.7394	0.086388	9.7183	0.0498073	-2.02948	5.93689e-05	brix domain containing 1	Bxdc1
1434570_at	9.33303	0.174617	8.31199	0.307668	-2.02938	0.0074955	cDNA sequence AK122525	AK122525
1429070_at	5.642	0.231385	4.62184	0.266345	-2.02814	0.00744725	nuclear apoptosis inducing factor 1	Naif1
1434309_at	6.20076	0.0800258	5.18101	0.269262	-2.02757	0.00326779	farnesyltransferase, CAAX box, beta	Fntb
1426406_at	10.7716	0.0773504	9.75334	0.267511	-2.02543	0.00318193	SET domain containing (lysine methyltransferase) 8	Setd8
1416354_at	9.44276	0.129742	8.43372	0.234158	-2.01257	0.00284328	RNA binding motif protein, X chromosome	Rbmx
1435588_at	10.9918	0.129935	9.984	0.227203	-2.01088	0.00262639	WD repeat and FYVE domain containing 1	Wdfy1
1420646_at	10.9505	0.155719	9.94619	0.140312	-2.00593	0.0011514	nuclear undecaprenyl pyrophosphate synthase 1 homolog (S. cerevisiae) /// similar to DNA segment, Chr 10, ERATO Doi 438, expressed	LOC100047601 /// Nus1
1422745_at	7.86982	0.209722	6.86843	0.0527718	-2.00193	0.00131122	bicaudal D homolog 2 (Drosophila)	Bicd2
1431129_at	4.63746	0.116345	3.6368	0.107577	-2.00091	0.000396842	ubiquitin specific peptidase 31	Usp31
1433863_at	5.55786	0.370007	4.55748	0.0675101	-2.00052	0.00997933	basic transcription factor 3 /// similar to Btf3 protein	Btf3 /// LOC666196 /// LOC668700
1435398_at	7.73325	0.130877	6.73736	0.273119	-1.99432	0.00469508	syntaxin binding protein 5 (tomosyn)	Stxbp5
1452176_at	12.5456	0.0460336	11.55	0.320064	-1.99392	0.0059536	nucleoporin 153	Nup153
1448907_at	10.0687	0.064391	9.07358	0.199672	-1.99327	0.00119633	thimet oligopeptidase 1	Thop1
1436891_at	4.8813	0.110216	3.88637	0.276535	-1.99298	0.00442578	ubiquitin specific peptidase 15	Usp15
1423358_at	9.59905	0.112449	8.60653	0.324383	-1.98966	0.00745211	endothelin converting enzyme 2	Ece2
1437271_at	9.09445	0.075836	8.10196	0.335137	-1.98961	0.00747518	cardiotrophin-like cytokine factor 1	Clcf1
1434082_at	11.0474	0.178051	10.0566	0.240643	-1.98731	0.00458494	PCTAIRE-motif protein kinase 2	Pctk2
1448547_at	8.46236	0.252114	7.47183	0.220231	-1.98691	0.00686216	Ras association (RalGDS/AF-6) domain family member 3	Rassf3
1420259_at	4.42349	0.301676	3.4344	0.217621	-1.98494	0.00998909	Plakophilin 2	Pkp2
1428096_at	10.4311	0.147983	9.44254	0.246883	-1.98424	0.00400633	importin 11	Ipo11
1437305_at	4.97694	0.0369407	3.9891	0.189475	-1.98321	0.000894936	zinc finger protein 770	Zfp770
1417658_at	9.02575	0.194999	8.04066	0.190294	-1.97944	0.0033173	transforming growth factor beta regulated gene 4 /// similar to Transforming growth factor beta regulated gene 4	LOC100046166 /// Tbrg4
1418070_at	9.88409	0.0907578	8.89946	0.243844	-1.9788	0.00280162	chromodomain protein, Y chromosome-like	Cdyl
1452867_at	12.181	0.0856036	11.1992	0.0490936	-1.97481	6.65635e-05	collagen, type IV, alpha 3 (Goodpasture antigen) binding protein	Col4a3bp
1438108_at	6.51521	0.109589	5.53491	0.191448	-1.97289	0.0015328	pleckstrin homology domain containing, family M, member 3	Plekhm3
1437875_at	13.0178	0.139331	12.0421	0.23552	-1.96662	0.00349172	bicaudal D homolog 2 (Drosophila)	Bicd2
1436191_at	9.6173	0.189573	8.64643	0.148915	-1.96002	0.00222096	AT rich interactive domain 4A (Rbp1 like)	Arid4a
1448378_at	11.495	0.185736	10.5265	0.218228	-1.95672	0.00425028	fascin homolog 1, actin bundling protein (Strongylocentrotus purpuratus)	Fscn1
1456320_at	9.17599	0.285672	8.21077	0.0765708	-1.95237	0.00482555	DNA segment, Chr 1, ERATO Doi 53, expressed	D1Ertd53e
1438031_at	7.88444	0.160862	6.922	0.148193	-1.94861	0.00159105	RAS, guanyl releasing protein 3	Rasgrp3
1420384_at	7.16762	0.132802	6.20642	0.202997	-1.94693	0.0023603	collagen, type IV, alpha 3 (Goodpasture antigen) binding protein	Col4a3bp
1435700_at	6.16434	0.200665	5.20364	0.209997	-1.94626	0.00459661	talin 2	Tln2
1416516_at	9.32338	0.27928	8.36516	0.165682	-1.94291	0.00692925	fascin homolog 1, actin bundling protein (Strongylocentrotus purpuratus)	Fscn1
1440972_at	9.09332	0.153436	8.13575	0.272604	-1.94203	0.00607911	nuclear receptor-binding SET-domain protein 1	Nsd1
1456021_at	8.60924	0.172111	7.65238	0.127408	-1.94107	0.00150124	activating transcription factor 6	Atf6
1424514_at	10.542	0.0970665	9.58706	0.140017	-1.93852	0.000630169	ring finger protein 126 /// similar to Ring finger protein 126	LOC100045963 /// Rnf126
1437270_a_at	10.3934	0.194988	9.44107	0.223982	-1.93504	0.00514118	cardiotrophin-like cytokine factor 1	Clcf1
1421498_a_at	7.91618	0.29733	6.96408	0.0343627	-1.93469	0.00529445	RIKEN cDNA 2010204K13 gene	2010204K13Rik
1448298_at	7.68173	0.2413	6.73081	0.103602	-1.93311	0.00329816	tyrosine kinase, non-receptor, 2	Tnk2
1423760_at	13.6658	0.153123	12.7181	0.224075	-1.92879	0.00377026	CD44 antigen	Cd44
1423814_at	9.23134	0.278626	8.28416	0.130433	-1.92809	0.00595471	DEAD (Asp-Glu-Ala-Asp) box polypeptide 41	Ddx41
1419264_at	7.07294	0.288899	6.12745	0.196084	-1.92584	0.00937622	RIKEN cDNA 1200014M14 gene	1200014M14Rik
1437358_at	11.5336	0.103846	10.5882	0.319578	-1.92569	0.00820228	WD repeat and FYVE domain containing 1	Wdfy1
1416998_at	12.2361	0.197176	11.2925	0.251603	-1.9234	0.00691904	RRS1 ribosome biogenesis regulator homolog (S. cerevisiae)	Rrs1
1438197_at	7.76743	0.123976	6.82894	0.186035	-1.91653	0.00190057	vezatin, adherens junctions transmembrane protein	Vezt
1442175_at	7.26499	0.309133	6.33048	0.0713581	-1.91124	0.00697365	RIKEN cDNA C030027H14 gene	C030027H14Rik
1417881_at	7.36855	0.0896643	6.43559	0.285274	-1.90919	0.0056775	solute carrier family 39 (zinc transporter), member 3	Slc39a3
1449585_at	7.85071	0.177712	6.92199	0.294793	-1.90359	0.00949561	interleukin 1 receptor accessory protein	Il1rap
1419506_at	10.3009	0.0815971	9.37257	0.266357	-1.90303	0.00447358	geranylgeranyl diphosphate synthase 1	Ggps1
1423868_at	6.6704	0.0851396	5.74229	0.125563	-1.90278	0.000448923	thioredoxin reductase 3	Txnrd3
1460687_at	10.836	0.0600141	9.91001	0.176935	-1.89999	0.00101162	SET domain containing (lysine methyltransferase) 8	Setd8
1416515_at	10.6041	0.137436	9.67848	0.301319	-1.89944	0.00839613	fascin homolog 1, actin bundling protein (Strongylocentrotus purpuratus)	Fscn1
1415864_at	12.3628	0.144021	11.4374	0.269387	-1.89922	0.0063093	2,3-bisphosphoglycerate mutase	Bpgm
1437775_at	7.50066	0.141109	6.57597	0.143104	-1.89828	0.00134341	dihydrolipoamide S-succinyltransferase (E2 component of 2-oxo-glutarate complex)	Dlst
1428820_at	10.4323	0.149153	9.51022	0.264855	-1.89485	0.00627909	microtubule-associated protein, RP/EB family, member 1	Mapre1
1422796_at	11.1908	0.129885	10.2694	0.302298	-1.8939	0.00833765	prolyl endopeptidase	Prep
1455326_at	6.69961	0.110234	5.78487	0.136127	-1.88523	0.000827746	C-type lectin domain family 16, member A	Clec16a
1415723_at	13.2725	0.1203	12.3587	0.319962	-1.88391	0.00980833	eukaryotic translation initiation factor 5	Eif5
1441578_at	7.08921	0.220518	6.177	0.209812	-1.88192	0.00655752	coiled-coil domain containing 86	Ccdc86
1430423_s_at	7.85817	0.126189	6.94671	0.132445	-1.88095	0.000991369	RIKEN cDNA 2610528E23 gene /// FGF receptor activating protein 1	2610528E23Rik /// Frag1
1439238_at	4.76659	0.136258	3.85552	0.300451	-1.88044	0.00875457	unc-84 homolog B (C. elegans)	Unc84b
1451146_at	10.1841	0.133592	9.27496	0.230252	-1.87795	0.00408943	zinc finger protein 386 (Kruppel-like)	Zfp386
1446840_at	4.19337	0.232848	3.28691	0.0857409	-1.87445	0.00319279	Transcribed locus	---
1448935_at	7.67351	0.089691	6.76713	0.0784027	-1.87433	0.000191533	chromodomain protein, Y chromosome-like	Cdyl
1454841_at	6.49229	0.252407	5.58627	0.187244	-1.87387	0.00752615	RIKEN cDNA 4921511H13 gene	4921511H13Rik
1431016_at	8.23883	0.234549	7.33512	0.0932075	-1.87088	0.00343805	CWF19-like 1, cell cycle control (S. pombe)	Cwf19l1
1415865_s_at	11.9014	0.131034	10.9989	0.204649	-1.86939	0.00300283	2,3-bisphosphoglycerate mutase	Bpgm
1454648_s_at	10.9297	0.106214	10.0279	0.0519251	-1.86845	0.000189607	DNA segment, Chr 10, Wayne State University 102, expressed	D10Wsu102e
1436158_at	10.6587	0.0618379	9.75807	0.296431	-1.86687	0.00673761	eukaryotic translation initiation factor 4E binding protein 2	Eif4ebp2
1426286_at	8.10868	0.0933356	7.2115	0.158482	-1.86242	0.00107509	nucleolar complex associated 3 homolog (S. cerevisiae)	Noc3l
1436194_at	3.85752	0.142799	2.96137	0.161938	-1.86109	0.00198336	PRELI domain containing 2	Prelid2
1416573_at	8.78256	0.099574	7.88895	0.296603	-1.85781	0.00777788	protein O-fucosyltransferase 2	Pofut2
1449526_a_at	3.39111	0.152417	2.49878	0.131911	-1.85617	0.00155533	glycerophosphodiester phosphodiesterase domain containing 3	Gdpd3
1447993_a_at	10.0346	0.158741	9.14302	0.0492981	-1.85525	0.000746635	small nucleolar RNA host gene (non-protein coding) 10	Snhg10
1418471_at	6.32637	0.0968497	5.43624	0.165217	-1.85334	0.0012926	placental growth factor	Pgf
1447263_at	5.02987	0.277321	4.14019	0.0595135	-1.85276	0.00556917	Transcribed locus	---
1418072_at	15.0742	0.231423	14.1848	0.13554	-1.85249	0.00455162	histone cluster 1, H2bc /// histone cluster 1, H2bb /// histone cluster 1, H2be /// histone cluster 1, H2bg /// H2b histone family, member A /// H2b histone family member	Hist1h2bb /// Hist1h2bc /// Hist1h2be /// Hist1h2bg /// LOC665622 /// RP23-38E20.1
1435530_at	9.83612	0.209117	8.95011	0.24432	-1.84807	0.00882744	calmodulin regulated spectrin-associated protein 1	Camsap1
1421122_at	9.02115	0.269907	8.13577	0.168953	-1.84726	0.00854793	Casitas B-lineage lymphoma-like 1	Cbll1
1436693_x_at	9.0458	0.191683	8.16113	0.262193	-1.84634	0.00918638	solute carrier family 35, member E4	Slc35e4
1453426_a_at	7.37333	0.18696	6.48916	0.257644	-1.8457	0.00858038	WD repeat and FYVE domain containing 1	Wdfy1
1439063_at	8.3096	0.273814	7.42818	0.0956116	-1.8422	0.00623788	additional sex combs like 2 (Drosophila)	Asxl2
1441733_s_at	9.46882	0.105689	8.58985	0.29353	-1.83907	0.00816099	nucleoporin 153	Nup153
1436332_at	13.1097	0.0691038	12.231	0.306473	-1.83875	0.00837238	heat shock protein, alpha-crystallin-related, B6	Hspb6
1455842_x_at	5.41671	0.201551	4.53974	0.260376	-1.83652	0.00993231	ubiquitin specific peptidase 15	Usp15
1417613_at	9.04809	0.157527	8.17454	0.273524	-1.83217	0.00868919	immediate early response 5	Ier5
1423060_at	12.7253	0.132651	11.8524	0.157925	-1.83131	0.00184322	proliferation-associated 2G4	Pa2g4
1450732_a_at	12.517	0.120446	11.6454	0.257832	-1.82977	0.00606546	bicaudal D homolog 2 (Drosophila)	Bicd2
1457458_at	6.70462	0.0890601	5.83682	0.275375	-1.82487	0.00654578	zinc finger CCCH-type containing 4	Zc3h4
1448797_at	12.4299	0.134855	11.5657	0.0616164	-1.82043	0.000541453	ELK3, member of ETS oncogene family	Elk3
1435781_at	8.2567	0.198212	7.39346	0.0662914	-1.81913	0.00202034	Cullin associated and neddylation disassociated 1	Cand1
1423682_a_at	12.4456	0.157968	11.5827	0.260733	-1.81865	0.00802976	cell division cycle associated 4	Cdca4
1434065_at	9.03056	0.182036	8.16814	0.138402	-1.81809	0.00283741	CWF19-like 1, cell cycle control (S. pombe)	Cwf19l1
1451276_at	9.52346	0.129424	8.66125	0.215385	-1.81782	0.00402032	UHRF1 (ICBP90) binding protein 1-like	Uhrf1bp1l
1458404_at	7.50911	0.0440662	6.64839	0.206646	-1.81594	0.002128	NADH dehydrogenase (ubiquinone) 1 beta subcomplex 8	Ndufb8
1424191_a_at	10.0427	0.204703	9.18498	0.246969	-1.8122	0.00979661	transmembrane protein 41a	Tmem41a
1435847_at	9.29392	0.166389	8.43637	0.0903479	-1.81197	0.00142609	Cdc42 binding protein kinase alpha	Cdc42bpa
1459884_at	7.11666	0.0808154	6.25984	0.183484	-1.81103	0.00177698	cytochrome c oxidase, subunit VIIc /// similar to cytochrome c oxidase, subunit VIIc	Cox7c /// LOC100041521 /// LOC100043160 /// LOC100047450 /// LOC100048613
1428869_at	11.1889	0.179215	10.3342	0.258305	-1.80837	0.00924834	nucleolar and coiled-body phosphoprotein 1	Nolc1
1429787_x_at	12.2131	0.256286	11.3594	0.0950707	-1.80711	0.00565732	ZW10 interactor	Zwint
1451672_at	10.3072	0.14103	9.45364	0.271921	-1.80697	0.00848297	G protein-coupled receptor kinase 6	Grk6
1433564_at	8.84478	0.198741	7.99321	0.129673	-1.80447	0.00341019	diacylglycerol kinase, delta	Dgkd
1433881_at	6.70221	0.219526	5.85282	0.0845025	-1.80174	0.00333287	DnaJ (Hsp40) homolog, subfamily C, member 11	Dnajc11
1438677_at	9.81665	0.257049	8.96966	0.176791	-1.79875	0.00929195	plakophilin 4	Pkp4
1447995_x_at	7.76903	0.203988	6.92359	0.151064	-1.79682	0.00448143	small nucleolar RNA host gene (non-protein coding) 10	Snhg10
1418577_at	8.93025	0.0915786	8.08501	0.190995	-1.79657	0.00229886	tripartite motif protein 8	Trim8
1428496_at	8.8623	0.126049	8.01756	0.211837	-1.79594	0.00403903	SECIS binding protein 2	Secisbp2
1455010_at	12.238	0.125211	11.3933	0.236215	-1.79585	0.00542616	RIKEN cDNA 1500012F01 gene	1500012F01Rik
1460689_at	10.9364	0.190255	10.0922	0.0901413	-1.79531	0.00225711	DNA segment, Chr 15, Wayne State University 75, expressed	D15Wsu75e
1421837_at	4.50802	0.133296	3.66653	0.21702	-1.7919	0.00461451	ribosomal protein S18	Rps18
1448119_at	11.3251	0.0900163	10.4845	0.248893	-1.79074	0.00532555	2,3-bisphosphoglycerate mutase	Bpgm
1417878_at	9.12495	0.107657	8.28595	0.201436	-1.78881	0.00312826	E2F transcription factor 1	E2f1
1425354_a_at	11.1148	0.0758299	10.2766	0.148113	-1.78775	0.000950793	angiogenic factor with G patch and FHA domains 1	Aggf1
1438221_at	9.73766	0.229099	8.90092	0.0218993	-1.78601	0.00324965	DNA segment, Chr 1, ERATO Doi 53, expressed	D1Ertd53e
1426631_at	9.82828	0.0344455	8.99733	0.240297	-1.77885	0.00405595	pseudouridylate synthase 7 homolog (S. cerevisiae) /// hypothetical protein LOC100047009	LOC100047009 /// Pus7
1417842_at	10.2786	0.119742	9.44808	0.209501	-1.7783	0.00397603	calcium modulating ligand	Caml
1416257_at	13.9871	0.123469	13.1566	0.154808	-1.77824	0.00190757	calpain 2	Capn2
1451240_a_at	12.9993	0.259052	12.1708	0.0948022	-1.77583	0.00650735	glyoxalase 1	Glo1
1427318_s_at	12.0477	0.153449	11.222	0.221618	-1.77241	0.00606399	fer-1-like 3, myoferlin (C. elegans)	Fer1l3
1435926_at	9.07126	0.0807948	8.24712	0.2673	-1.77048	0.00692511	choroideremia-like	Chml
1460556_at	8.16592	0.207338	7.34282	0.0428754	-1.76921	0.00253439	microtubule associated monoxygenase, calponin and LIM domain containing -like 1	Micall1
1443071_at	5.44301	0.259849	4.62183	0.0814805	-1.76685	0.00641477	expressed sequence AI839979	AI839979
1434206_s_at	7.69986	0.0742399	6.87876	0.168737	-1.76675	0.0015196	protein phosphatase 2, regulatory subunit B (B56), gamma isoform	Ppp2r5c
1434125_at	9.81325	0.188162	8.99258	0.120811	-1.76622	0.00313853	UTP15, U3 small nucleolar ribonucleoprotein, homolog (yeast)	Utp15
1416032_at	10.1009	0.182247	9.28115	0.0574457	-1.76513	0.00175126	transmembrane protein 109	Tmem109
1438006_at	8.35236	0.240065	7.53363	0.12462	-1.76386	0.00632811	RIKEN cDNA 4933439F18 gene	4933439F18Rik
1451735_at	8.99117	0.0819776	8.17528	0.215329	-1.76038	0.00358151	ADP-ribosylation factor related protein 1	Arfrp1
1437845_x_at	13.2188	0.0842736	12.403	0.240298	-1.76034	0.00515923	protein O-fucosyltransferase 2	Pofut2
1450881_s_at	10.8504	0.22594	10.0347	0.0646654	-1.76017	0.00385451	G protein-coupled receptor 137B	Gpr137b
1435923_at	11.651	0.087696	10.8365	0.134893	-1.75868	0.000932752	2-aminoethanethiol (cysteamine) dioxygenase	Ado
1424749_at	10.2673	0.141383	9.45446	0.218024	-1.75671	0.00562358	WD repeat and FYVE domain containing 1	Wdfy1
1455546_s_at	12.2603	0.11114	11.4484	0.0823363	-1.75552	0.000527103	splicing factor 3a, subunit 2	Sf3a2
1427065_at	6.6693	0.0524413	5.85835	0.0940949	-1.75437	0.000199665	RIKEN cDNA 4933439F18 gene	4933439F18Rik
1440263_at	7.75009	0.10305	6.93994	0.271772	-1.75339	0.00847468	neural regeneration protein	Nrp
1450423_s_at	10.5686	0.207236	9.76019	0.0529119	-1.75132	0.00281404	brix domain containing 1	Bxdc1
1448297_a_at	11.8945	0.171907	11.0862	0.140647	-1.75113	0.00323864	tyrosine kinase, non-receptor, 2	Tnk2
1416853_at	7.7642	0.0767592	6.95708	0.12568	-1.74971	0.000687249	neurochondrin	Ncdn
1416033_at	4.01655	0.203973	3.21019	0.134779	-1.74879	0.00464382	transmembrane protein 109	Tmem109
1429599_a_at	11.3011	0.0874875	10.495	0.235476	-1.74847	0.00512991	RIKEN cDNA 1110019K23 gene	1110019K23Rik
1450861_at	5.91449	0.299983	5.10909	0.0311467	-1.74762	0.00984161	Fanconi anemia, complementation group C	Fancc
1430805_s_at	11.574	0.257427	10.769	0.113899	-1.74714	0.00774416	RMI1, RecQ mediated genome instability 1, homolog (S. cerevisiae)	Rmi1
1455588_at	9.26944	0.0870085	8.46569	0.0378862	-1.74563	0.000125643	LYR motif containing 4	Lyrm4
1442106_at	3.53848	0.0612108	2.7379	0.0695444	-1.7418	0.000116082	Fanconi anemia, complementation group M	Fancm
1416350_at	7.99175	0.223055	7.19165	0.119078	-1.74122	0.00539585	Kruppel-like factor 16	Klf16
1458951_at	6.79696	0.167069	5.99707	0.101516	-1.74097	0.00209295	vaccinia related kinase 1	Vrk1
1424926_at	10.7576	0.159282	9.95867	0.0734427	-1.73977	0.00139606	SEC63-like (S. cerevisiae)	Sec63
1424924_at	12.4046	0.113413	11.6062	0.174671	-1.73916	0.00266996	SEC63-like (S. cerevisiae)	Sec63
1434306_at	11.0878	0.161172	10.2934	0.229623	-1.73435	0.00801756	RAB3A interacting protein	Rab3ip
1427342_at	8.52886	0.0821724	7.73653	0.134129	-1.73187	0.000950753	FAST kinase domains 1	Fastkd1
1424572_a_at	11.8494	0.208544	11.0593	0.0290478	-1.72927	0.00289011	H2A histone family, member Y	H2afy
1451275_at	10.0489	0.0526613	9.2589	0.110286	-1.72912	0.000362285	UHRF1 (ICBP90) binding protein 1-like	Uhrf1bp1l
1425711_a_at	11.4583	0.141711	10.6708	0.23639	-1.72609	0.00776686	thymoma viral proto-oncogene 1 /// similar to serine/threonine protein kinase	Akt1 /// LOC100047666
1423869_s_at	7.41905	0.0637102	6.63229	0.118395	-1.7252	0.000533439	thioredoxin reductase 3	Txnrd3
1435739_at	11.5825	0.166658	10.7967	0.125462	-1.72409	0.0028494	large tumor suppressor	Lats1
1421139_a_at	9.67002	0.129777	8.88421	0.212998	-1.72407	0.00548127	zinc finger protein 386 (Kruppel-like)	Zfp386
1432188_s_at	9.90066	0.0905352	9.11858	0.238298	-1.71961	0.00603032	nucleoporin 43	Nup43
1427099_at	8.64589	0.1314	7.86451	0.183042	-1.71878	0.00386725	MYC-associated zinc finger protein (purine-binding transcription factor)	Maz
1424557_at	9.99053	0.150988	9.20968	0.19065	-1.71813	0.00511947	zinc finger, CCHC domain containing 9	Zcchc9
1448855_at	11.8756	0.157872	11.0948	0.236425	-1.71811	0.00892358	Ras association (RalGDS/AF-6) domain family member 1	Rassf1
1441820_at	3.23674	0.254017	2.45842	0.110672	-1.71513	0.00824726	cyclin-dependent kinase-like 2 (CDC2-related kinase)	Cdkl2
1450129_a_at	10.511	0.0749159	9.7331	0.172803	-1.71469	0.00202005	suppressor of cytokine signaling 6	Socs6
1445564_at	4.23404	0.148508	3.45658	0.127636	-1.71411	0.00234294	Transcribed locus	---
1416128_at	8.44754	0.0908084	7.67085	0.250364	-1.71321	0.00722443	tubulin, alpha 1C	Tuba1c
1429601_x_at	9.99956	0.00846011	9.22504	0.0436568	-1.71063	7.19145e-06	RIKEN cDNA 1110019K23 gene	1110019K23Rik
1436616_at	8.0282	0.0829071	7.25482	0.108961	-1.70928	0.000611612	inositol polyphosphate-4-phosphatase, type I	Inpp4a
1431005_at	9.39367	0.0635345	8.622	0.120467	-1.70725	0.000604419	DNA segment, Chr 10, Wayne State University 102, expressed	D10Wsu102e
1448721_at	8.98091	0.218007	8.21142	0.0822298	-1.70467	0.00462194	DNA segment, Chr 1, ERATO Doi 622, expressed	D1Ertd622e
1418071_s_at	10.1575	0.0652794	9.38899	0.164216	-1.70354	0.00166334	chromodomain protein, Y chromosome-like	Cdyl
1450525_at	6.6229	0.217664	5.85608	0.18673	-1.70152	0.00979788	GLI-Kruppel family member GLI3	Gli3
1448115_at	9.04945	0.12216	8.28498	0.205741	-1.69875	0.00521143	HpaII tiny fragments locus 9c	Htf9c
1435000_at	9.58175	0.129565	8.82068	0.121095	-1.69474	0.00174914	G1 to S phase transition 1	Gspt1
1434376_at	14.1564	0.101	13.3964	0.243477	-1.69356	0.00752095	CD44 antigen	Cd44
1447711_x_at	5.09014	0.163768	4.33072	0.008721	-1.69281	0.00131112	RIKEN cDNA 4933412E12 gene	4933412E12Rik
1449439_at	9.14142	0.112722	8.38474	0.214925	-1.6896	0.00569096	Kruppel-like factor 7 (ubiquitous)	Klf7
1428625_a_at	10.4496	0.189412	9.697	0.0757092	-1.68485	0.00307758	RMI1, RecQ mediated genome instability 1, homolog (S. cerevisiae)	Rmi1
1427462_at	7.13663	0.143542	6.3869	0.178575	-1.68147	0.00477919	E2F transcription factor 3	E2f3
1457832_at	6.6271	0.193803	5.87877	0.199764	-1.67985	0.0096115	Transcribed locus	---
1424001_at	11.3214	0.13661	10.5752	0.226578	-1.67734	0.00813193	Mki67 (FHA domain) interacting nucleolar phosphoprotein	Mki67ip
1421029_a_at	11.1998	0.00504406	10.4543	0.18471	-1.67663	0.00220546	Hbs1-like (S. cerevisiae)	Hbs1l
1449702_at	10.0416	0.102568	9.29695	0.243542	-1.67559	0.00815577	zinc finger, AN1-type domain 2A	Zfand2a
1421031_a_at	8.98386	0.0459792	8.23921	0.229018	-1.67557	0.0052533	RIKEN cDNA 2310016C08 gene	2310016C08Rik
1423969_at	10.7137	0.0882707	9.96933	0.155935	-1.67519	0.00197745	nucleoporin 37	Nup37
1452034_at	10.846	0.111602	10.1022	0.235633	-1.67462	0.00780877	prolyl endopeptidase-like	Prepl
1419898_s_at	8.44497	0.047304	7.70114	0.261462	-1.67461	0.00834702	zinc finger CCCH type containing 7 A	Zc3h7a
1452895_at	8.72615	0.112061	7.98419	0.181493	-1.67246	0.00382393	F-box protein 45	Fbxo45
1426813_at	11.8516	0.124355	11.1124	0.0957746	-1.66935	0.00122896	LTV1 homolog (S. cerevisiae)	Ltv1
1448843_at	8.2346	0.113448	7.4964	0.238738	-1.66809	0.00841679	signal sequence receptor, alpha	Ssr1
1423708_a_at	11.2037	0.0913094	10.4662	0.199192	-1.66724	0.00431482	phenylalanyl-tRNA synthetase, beta subunit	Farsb
1428502_at	10.3267	0.0231579	9.58953	0.101426	-1.66694	0.000253112	ARP6 actin-related protein 6 homolog (yeast)	Actr6
1459457_at	6.13958	0.109143	5.40962	0.0634758	-1.65859	0.000559026	calcium/calmodulin-dependent protein kinase II, delta	Camk2d
1430286_s_at	7.10307	0.17442	6.37337	0.13196	-1.65829	0.00445397	protein phosphatase 1, regulatory (inhibitor) subunit 14c /// RIKEN cDNA 4930402H24 gene /// hypothetical protein LOC100044150 /// similar to PKC-potentiated PP1 inhibitory protein	4930402H24Rik /// LOC100044150 /// LOC100048706 /// Ppp1r14c
1427032_at	11.0433	0.0835508	10.3138	0.127561	-1.658	0.00115835	hect domain and RLD 4	Herc4
1451977_at	8.68772	0.0762109	7.96323	0.24421	-1.65231	0.00801474	dual-specificity tyrosine-(Y)-phosphorylation regulated kinase 1a	Dyrk1a
1452647_a_at	7.83394	0.186638	7.11023	0.177427	-1.65142	0.00823362	DPH2 homolog (S. cerevisiae)	Dph2
1430701_a_at	9.04919	0.0859574	8.32562	0.0371563	-1.65127	0.000180263	RIKEN cDNA 5730528L13 gene	5730528L13Rik
1451265_at	9.58771	0.177264	8.86549	0.13829	-1.64971	0.00511028	coiled-coil domain containing 115	Ccdc115
1431082_a_at	7.51691	0.171172	6.79901	0.150171	-1.64478	0.005468	RAB, member of RAS oncogene family-like 3	Rabl3
1415952_at	9.40441	0.136438	8.68792	0.196542	-1.64318	0.00657522	MAP/microtubule affinity-regulating kinase 2	Mark2
1450870_at	9.40405	0.155643	8.6884	0.210024	-1.64222	0.00902562	v-ral simian leukemia viral oncogene homolog A (ras related)	Rala
1436795_at	8.64801	0.264161	7.93253	0.0508817	-1.64203	0.00998126	RIKEN cDNA 9630058J23 gene	9630058J23Rik
1418231_at	11.2339	0.0688999	10.5187	0.0962866	-1.64171	0.000471614	LIM and senescent cell antigen-like domains 1	Lims1
1452727_at	9.42449	0.0272684	8.70977	0.206461	-1.64116	0.00401745	R3H domain containing 2	R3hdm2
1448828_at	11.2729	0.127096	10.5585	0.110008	-1.64087	0.00181375	structural maintenance of chromosomes 6	Smc6
1451818_at	6.78357	0.0660139	6.07196	0.157932	-1.63763	0.00197155	mindbomb homolog 1 (Drosophila)	Mib1
1417736_at	9.97637	0.0888128	9.265	0.123816	-1.63736	0.00127101	structural maintenance of chromosomes 6	Smc6
1435056_x_at	11.4515	0.0928285	10.7446	0.231982	-1.63237	0.00804024	protein O-fucosyltransferase 2	Pofut2
1429124_s_at	9.0802	0.0704469	8.37353	0.211717	-1.63203	0.00537887	REX1, RNA exonuclease 1 homolog (S. cerevisiae)	Rexo1
1450882_s_at	9.38953	0.0676864	8.68457	0.240813	-1.6301	0.00815302	G protein-coupled receptor 137B /// G protein-coupled receptor 137B, pseudogene /// similar to Gpr137b protein	Gpr137b /// Gpr137b-ps /// LOC100044979
1428409_at	14.1989	0.0946841	13.4944	0.231437	-1.62953	0.00816336	N-acetyltransferase 13	Nat13
1419819_s_at	12.4128	0.111082	11.7105	0.185042	-1.62706	0.00487789	SEC63-like (S. cerevisiae)	Sec63
1429115_at	7.58946	0.184125	6.88735	0.144268	-1.62688	0.00652102	RIKEN cDNA 2010003O02 gene	2010003O02Rik
1419385_a_at	11.2769	0.131466	10.5754	0.179598	-1.62629	0.00547131	ubiquilin 1	Ubqln1
1435568_at	8.7621	0.146375	8.06093	0.0510476	-1.62582	0.00143356	cDNA sequence AK129128	AK129128
1437987_at	6.9026	0.0944109	6.20173	0.120054	-1.62549	0.00135692	Transcribed locus	---
1416536_at	9.96645	0.0390716	9.2678	0.207438	-1.62298	0.0045854	melanoma associated antigen (mutated) 1	Mum1
1417873_at	11.9263	0.129762	11.2305	0.0747391	-1.61979	0.00129407	PWP1 homolog (S. cerevisiae)	Pwp1
1426495_at	11.2465	0.209587	10.5561	0.0359972	-1.61372	0.00491828	RIKEN cDNA 2410042D21 gene	2410042D21Rik
1435325_at	9.42003	0.0797881	8.72978	0.217397	-1.61356	0.00668575	ubiquitin specific peptidase 46	Usp46
1460557_at	9.86586	0.0982462	9.17582	0.171472	-1.61333	0.00377122	suppressor of var1, 3-like 1 (S. cerevisiae)	Supv3l1
1428559_at	9.3037	0.0561903	8.61699	0.142822	-1.60961	0.0014937	3-ketodihydrosphingosine reductase	Kdsr
1435143_at	9.09859	0.0677263	8.41208	0.0813728	-1.60939	0.000357923	ELK3, member of ETS oncogene family	Elk3
1422910_s_at	11.3627	0.031943	10.677	0.0651445	-1.60844	8.15469e-05	structural maintenance of chromosomes 6	Smc6
1416029_at	9.84054	0.117212	9.15872	0.0931794	-1.60416	0.00139755	Kruppel-like factor 10	Klf10
1425276_at	7.356	0.131225	6.67514	0.148332	-1.6031	0.00399203	fibrosin	Fbrs
1416004_at	13.8898	0.061854	13.2123	0.198844	-1.59934	0.00488114	tyrosine 3-monooxygenase/tryptophan 5-monooxygenase activation protein, eta polypeptide	Ywhah
1448114_a_at	9.58959	0.120655	8.91312	0.074901	-1.59823	0.0011772	HpaII tiny fragments locus 9c	Htf9c
1419915_at	7.51565	0.0566801	6.83965	0.0172589	-1.5977	3.86797e-05	Transcribed locus	---
1436531_at	10.2374	0.124261	9.56268	0.118431	-1.59629	0.00243247	methionine aminopeptidase 2	Metap2
1424109_a_at	12.7584	0.0813878	12.0846	0.187253	-1.59533	0.00463315	glyoxalase 1	Glo1
1456420_at	7.09007	0.218529	6.41641	0.0643202	-1.59512	0.0068757	AT rich interactive domain 4A (Rbp1 like)	Arid4a
1433872_at	10.948	0.124985	10.2768	0.10908	-1.5924	0.00218274	RIKEN cDNA 2410042D21 gene	2410042D21Rik
1426213_at	10.4603	0.0965315	9.79009	0.23286	-1.59131	0.00999193	IMP4, U3 small nucleolar ribonucleoprotein, homolog (yeast)	Imp4
1423610_at	13.32	0.0789186	12.6505	0.183803	-1.59047	0.00440348	methionine aminopeptidase 2	Metap2
1448796_s_at	8.92339	0.15847	8.25494	0.116095	-1.58936	0.00414504	transforming growth factor beta regulated gene 4 /// similar to Transforming growth factor beta regulated gene 4	LOC100046166 /// Tbrg4
1455495_at	11.702	0.103222	11.0345	0.108395	-1.58831	0.00151268	v-abl Abelson murine leukemia viral oncogene homolog 2 (arg, Abelson-related gene)	Abl2
1460228_at	8.2261	0.135673	7.55869	0.194733	-1.58822	0.0082156	upstream transcription factor 2	Usf2
1451909_a_at	9.27427	0.120337	8.60754	0.156944	-1.58747	0.00428807	PRP4 pre-mRNA processing factor 4 homolog B (yeast)	Prpf4b
1460614_at	10.2607	0.169032	9.59435	0.177897	-1.58707	0.0092853	mesoderm induction early response 1, family member 3	Mier3
1434182_at	8.02838	0.0716501	7.36459	0.154783	-1.58424	0.0025243	DEAD/H (Asp-Glu-Ala-Asp/His) box polypeptide 31	Ddx31
1419267_at	9.31759	0.134635	8.6563	0.166293	-1.5815	0.00587293	nuclear transcription factor-Y beta	Nfyb
1416762_at	14.5269	0.0945567	13.8675	0.103623	-1.57948	0.001238	S100 calcium binding protein A10 (calpactin)	S100a10
1424675_at	9.38195	0.176499	8.7231	0.162049	-1.57883	0.00888798	solute carrier family 39 (metal ion transporter), member 6	Slc39a6
1434488_at	8.67214	0.0795479	8.01559	0.215468	-1.57631	0.00775528	ADP-ribosylation factor related protein 1	Arfrp1
1417024_at	11.8832	0.203132	11.2274	0.118903	-1.57549	0.00848661	histidyl-tRNA synthetase	Hars
1454918_at	9.71837	0.133814	9.06289	0.107823	-1.57514	0.00272067	alkylglycerone phosphate synthase	Agps
1460404_at	9.43984	0.171713	8.78988	0.0514114	-1.56913	0.00328165	RIKEN cDNA 0610007P08 gene	0610007P08Rik
1418230_a_at	12.1739	0.140902	11.5253	0.0867881	-1.56767	0.00245836	LIM and senescent cell antigen-like domains 1	Lims1
1448829_at	10.9065	0.158236	10.258	0.169228	-1.56752	0.00835107	structural maintenance of chromosomes 6	Smc6
1455153_at	9.5048	0.128582	8.85635	0.112236	-1.56749	0.00276066	zinc finger protein 236	Zfp236
1452496_at	7.72403	0.123932	7.07585	0.0555704	-1.56718	0.00116889	Atpase, class VI, type 11C	Atp11c
1454142_a_at	9.86261	0.108819	9.21455	0.0889607	-1.56707	0.00133265	PWP1 homolog (S. cerevisiae)	Pwp1
1448385_at	10.7389	0.101588	10.0914	0.152676	-1.5665	0.0036191	solute carrier family 15, member 4	Slc15a4
1423709_s_at	11.3304	0.125332	10.6839	0.0856718	-1.56531	0.0018013	phenylalanyl-tRNA synthetase, beta subunit	Farsb
1451048_at	8.18724	0.125705	7.54088	0.20325	-1.56521	0.00941574	methionine aminopeptidase 2	Metap2
1438095_x_at	10.486	0.123568	9.84167	0.203927	-1.56298	0.00944654	Nucleolar complex associated 4 homolog (S. cerevisiae)	Noc4l
1430798_x_at	9.26005	0.146912	8.61586	0.0534936	-1.56287	0.00203889	mitochondrial ribosomal protein L15	Mrpl15
1420119_s_at	8.96001	0.0484842	8.3204	0.117222	-1.55791	0.000947135	PHD finger protein 3	Phf3
1428870_at	8.83573	0.207286	8.19686	0.0844976	-1.5571	0.0077983	nucleolar and coiled-body phosphoprotein 1	Nolc1
1417067_s_at	8.32758	0.184585	7.69171	0.0587225	-1.55388	0.00472401	chaperone, ABC1 activity of bc1 complex like (S. pombe)	Cabc1
1455829_at	9.52566	0.110316	8.89057	0.134782	-1.55304	0.00321485	ubiquitin specific peptidase 14	Usp14
1434649_at	9.62076	0.10845	8.98671	0.207178	-1.55192	0.009334	cerebral cavernous malformation 2 homolog (human)	Ccm2
1424571_at	9.74651	0.139879	9.11314	0.155169	-1.55118	0.00629209	DEAD (Asp-Glu-Ala-Asp) box polypeptide 46	Ddx46
1427160_at	9.04082	0.116392	8.40865	0.173852	-1.5499	0.00636812	cleavage and polyadenylation factor subunit homolog (S. cerevisiae)	Pcf11
1437120_at	6.68706	0.103447	6.05675	0.134574	-1.5479	0.0030052	sorting nexin family member 30	Snx30
1434710_at	9.33266	0.203424	8.7033	0.116242	-1.54689	0.00964193	DEAH (Asp-Glu-Ala-His) box polypeptide 29	Dhx29
1423345_at	14.0125	0.0135381	13.3847	0.121584	-1.54522	0.000885159	degenerative spermatocyte homolog 1 (Drosophila)	Degs1
1423735_a_at	11.3921	0.164796	10.7653	0.0957444	-1.54414	0.00469292	WD repeat domain 36	Wdr36
1453581_at	9.85724	0.0727796	9.23102	0.0918388	-1.54351	0.000757465	centrosomal protein 170	Cep170
1434012_at	8.7921	0.103561	8.17051	0.0699252	-1.53857	0.000997495	integrator complex subunit 5	Ints5
1418927_a_at	8.798	0.196366	8.17669	0.0497459	-1.53828	0.00603597	hyaluronic acid binding protein 4	Habp4
1429600_at	8.52282	0.0444195	7.9027	0.0786923	-1.537	0.000286921	RIKEN cDNA 1110019K23 gene	1110019K23Rik
1443948_at	9.04778	0.0465221	8.4294	0.10755	-1.53516	0.000795055	tetratricopeptide repeat domain 9C	Ttc9c
1417833_at	7.65054	0.0541965	7.03429	0.181819	-1.53289	0.00490923	zinc finger CCCH type containing 10	Zc3h10
1443466_s_at	8.05461	0.0709601	7.43903	0.0399378	-1.53218	0.0001964	polymerase (RNA) III (DNA directed) polypeptide B	Polr3b
1441513_at	7.18594	0.173716	6.57282	0.0543058	-1.52957	0.00430005	TRAF family member-associated Nf-kappa B activator	Tank
1420625_at	7.38544	0.146286	6.7725	0.119638	-1.52938	0.00493495	general transcription factor IIIC, polypeptide 6, alpha	Gtf3c6
1453468_at	7.89714	0.186781	7.28446	0.0803537	-1.5291	0.00643184	RIKEN cDNA 4930430F08 gene	4930430F08Rik
1452811_at	9.88515	0.0469277	9.27473	0.107704	-1.52671	0.000844031	5-aminoimidazole-4-carboxamide ribonucleotide formyltransferase/IMP cyclohydrolase /// similar to 5-aminoimidazole-4-carboxamide ribonucleotide formyltransferase/IMP cyclohydrolase	Atic /// LOC100046995
1452094_at	11.6509	0.122819	11.0411	0.103153	-1.52608	0.00275305	procollagen-proline, 2-oxoglutarate 4-dioxygenase (proline 4-hydroxylase), alpha 1 polypeptide	P4ha1
1422489_at	9.75095	0.180416	9.14283	0.0178116	-1.52426	0.00436762	glucosidase 1	Gcs1
1430041_at	8.62072	0.0351654	8.01546	0.137187	-1.52125	0.00177665	RIKEN cDNA 6330548G22 gene	6330548G22Rik
1420816_at	9.47742	0.0883517	8.87331	0.162435	-1.52004	0.00480682	tyrosine 3-monooxygenase/tryptophan 5-monooxygenase activation protein, gamma polypeptide	Ywhag
1427037_at	10.2252	0.0544748	9.62132	0.11794	-1.51985	0.00129179	eukaryotic translation initiation factor 4, gamma 1	Eif4g1
1455294_at	9.947	0.128129	9.34397	0.13735	-1.51891	0.00512124	RIKEN cDNA 1110029L17 gene	1110029L17Rik
1416208_at	12.6037	0.0963237	12.0032	0.184626	-1.51618	0.00752136	ubiquitin specific peptidase 14	Usp14
1440331_at	7.6756	0.0897682	7.07701	0.0516658	-1.51423	0.000559848	3-ketodihydrosphingosine reductase	Kdsr
1452169_a_at	11.1475	0.0655177	10.5501	0.0846312	-1.51296	0.000640564	diacylglycerol kinase zeta	Dgkz
1453000_at	10.1774	0.140094	9.58029	0.0562276	-1.51271	0.00237537	calmodulin regulated spectrin-associated protein 1-like 1	Camsap1l1
1423827_s_at	9.75528	0.0347827	9.16043	0.144303	-1.51032	0.00226251	nucleolar complex associated 4 homolog (S. cerevisiae)	Noc4l
1424787_a_at	8.39891	0.0264009	7.80448	0.0703491	-1.50987	0.000164335	nuclear respiratory factor 1	Nrf1
1452791_at	9.71401	0.0849306	9.12097	0.18739	-1.50841	0.00752995	coenzyme Q2 homolog, prenyltransferase (yeast)	Coq2
1435333_at	9.96937	0.115201	9.37928	0.172038	-1.50534	0.00783688	RIKEN cDNA 1110007M04 gene	1110007M04Rik
1452286_at	11.284	0.0462055	10.6983	0.208472	-1.50074	0.00896645	SLAIN motif family, member 2	Slain2
1417796_at	7.62635	0.18522	8.21444	0.05119	1.50325	0.00608441	G protein pathway suppressor 2	Gps2
1455648_at	8.65487	0.0362223	9.25034	0.0897918	1.51097	0.000439826	Transcribed locus, moderately similar to XP_001060537.1 PREDICTED: similar to zinc finger protein 665 [Rattus norvegicus]	---
1416260_a_at	8.91836	0.0163539	9.51455	0.113251	1.51172	0.000835082	sorting nexin 1	Snx1
1424418_at	5.81924	0.0081653	6.42126	0.198633	1.51784	0.00631831	solute carrier family 25, member 38	Slc25a38
1433672_at	8.07934	0.209896	8.68772	0.031778	1.52454	0.00768575	RIKEN cDNA 4732479N06 gene	4732479N06Rik
1428116_a_at	14.5725	0.0289081	15.1824	0.161835	1.52615	0.00301571	dynein light chain Tctex-type 1 /// similar to tctex-1 protein	Dynlt1 /// LOC100040531 /// LOC100040563 /// LOC100040603 /// LOC100040631 /// LOC100043890
1456727_a_at	10.5038	0.125677	11.1151	0.0336529	1.52764	0.00124034	casein kinase 1, delta	Csnk1d
1417786_a_at	10.2738	0.109456	10.8878	0.0864363	1.53042	0.00158897	regulator of G-protein signaling 19	Rgs19
1420886_a_at	11.1116	0.090569	11.7312	0.0880637	1.53655	0.00105213	X-box binding protein 1	Xbp1
1453473_a_at	13.8438	0.059753	14.4653	0.221537	1.53857	0.00936288	dynein light chain Tctex-type 1 /// similar to tctex-1 protein	Dynlt1 /// LOC100040531 /// LOC100040563 /// LOC100040603 /// LOC100040631 /// LOC100043890
1452206_at	12.6722	0.11763	13.296	0.144594	1.54093	0.00440434	succinate-Coenzyme A ligase, ADP-forming, beta subunit	Sucla2
1452039_a_at	10.3297	0.0721138	10.9542	0.154938	1.54169	0.00318917	Brca1 associated protein 1	Bap1
1437481_at	6.5882	0.08332	7.21844	0.189794	1.54783	0.00622707	hypothetical LOC623451	LOC623451
1426422_at	8.26621	0.0571366	8.8965	0.194528	1.54788	0.00575087	coiled-coil and C2 domain containing 1A	Cc2d1a
1450865_s_at	10.11	0.0389651	10.7409	0.166748	1.54846	0.00309529	mitochondrial ribosomal protein S24	Mrps24
1416574_at	9.05693	0.0839893	9.69033	0.0889162	1.55122	0.000854885	TOX high mobility group box family member 4	Tox4
1448486_at	8.99778	0.139498	9.63279	0.156241	1.55294	0.0062926	methylmalonyl-Coenzyme A mutase	Mut
1426382_at	10.711	0.0119662	11.3465	0.115084	1.55349	0.000681525	protein phosphatase 1B, magnesium dependent, beta isoform	Ppm1b
1423109_s_at	8.59119	0.0523035	9.22938	0.147359	1.55637	0.00211287	solute carrier family 25 (mitochondrial carnitine/acylcarnitine translocase), member 20	Slc25a20
1422895_at	10.235	0.0425093	10.876	0.125093	1.55949	0.00109701	vesicle-associated membrane protein 4	Vamp4
1452156_a_at	11.4422	0.0835956	12.0843	0.163865	1.56061	0.00377567	nischarin	Nisch
1427117_at	6.83353	0.176698	7.47595	0.106472	1.56094	0.00571623	myotubularin related protein 3	Mtmr3
1428186_at	8.28867	0.186431	8.93194	0.0766097	1.56186	0.00523207	potassium channel tetramerisation domain containing 6	Kctd6
1425554_a_at	11.4234	0.0684869	12.0668	0.163275	1.562	0.003256	CDC16 cell division cycle 16 homolog (S. cerevisiae)	Cdc16
1448331_at	11.7788	0.0759064	12.4296	0.0739941	1.56998	0.000442959	NADH dehydrogenase (ubiquinone) 1 beta subcomplex, 7	Ndufb7
1449355_a_at	6.60807	0.0926318	7.25891	0.157852	1.57009	0.00352637	epidermal growth factor receptor pathway substrate 15-like 1	Eps15l1
1438159_x_at	12.0305	0.0544256	12.6824	0.0628917	1.57127	0.000170391	NADH dehydrogenase (ubiquinone) flavoprotein 2	Ndufv2
1423906_at	11.9266	0.153769	12.579	0.0445405	1.57172	0.00212547	heat shock factor binding protein 1	Hsbp1
1416993_at	8.63733	0.0753566	9.29065	0.115563	1.57278	0.00120391	component of oligomeric golgi complex 4	Cog4
1428383_a_at	8.25024	0.111401	8.90712	0.135205	1.57667	0.0028991	RIKEN cDNA 2310021P13 gene	2310021P13Rik
1418510_s_at	9.31278	0.0402847	9.97134	0.233355	1.5785	0.00854273	F-box protein 8	Fbxo8
1423176_at	11.5571	0.0576767	12.217	0.0763415	1.57993	0.000281424	transducer of ErbB-2.1	Tob1
1452672_at	8.86641	0.0533829	9.52634	0.152348	1.58	0.00210003	THO complex 5	Thoc5
1455827_at	12.2633	0.208935	12.9245	0.0705275	1.58134	0.00654758	muscleblind-like 2	Mbnl2
1426643_at	8.41386	0.130698	9.07719	0.105662	1.58374	0.00239529	elongation protein 3 homolog (S. cerevisiae)	Elp3
1422208_a_at	8.09105	0.14903	8.75493	0.0774152	1.58434	0.00238112	guanine nucleotide binding protein (G protein), beta 5	Gnb5
1424859_at	8.52965	0.124038	9.19626	0.129595	1.58734	0.00299749	homer homolog 3 (Drosophila)	Homer3
1455621_at	4.22385	0.225411	4.89132	0.0710087	1.58829	0.00809115	cDNA sequence BC066107	BC066107
1453014_a_at	10.4816	0.0393783	11.1494	0.206265	1.58862	0.00530032	SEC31 homolog A (S. cerevisiae)	Sec31a
1432526_a_at	10.1744	0.0503768	10.8486	0.201937	1.59567	0.0049585	SNF8, ESCRT-II complex subunit, homolog (S. cerevisiae)	Snf8
1433754_at	12.589	0.222908	13.2638	0.0893524	1.59638	0.00823808	muscleblind-like 2	Mbnl2
1415797_at	9.25241	0.108648	9.93103	0.229984	1.60061	0.00987277	discoidin domain receptor family, member 1	Ddr1
1453299_a_at	10.8648	0.146529	11.5492	0.195877	1.60705	0.00836323	purine-nucleoside phosphorylase 1 /// purine-nucleoside phosphorylase 2 /// similar to purine nucleoside phosphorylase	LOC100045567 /// Pnp1 /// Pnp2
1457632_s_at	8.04634	0.0478712	8.73161	0.029037	1.608	2.92737e-05	Meis homeobox 2	Meis2
1416671_a_at	6.02839	0.132688	6.71557	0.0472853	1.61013	0.00107474	mucolipin 1	Mcoln1
1431510_s_at	10.3692	0.174341	11.0587	0.0986119	1.61277	0.00397228	RIKEN cDNA 2010110K16 gene	2010110K16Rik
1455051_at	5.70438	0.216433	6.39546	0.139757	1.61449	0.00969006	ring finger protein 31	Rnf31
1456433_at	9.79204	0.151978	10.4833	0.196694	1.61471	0.00854225	regulator of chromosome condensation (RCC1) and BTB (POZ) domain containing protein 1	Rcbtb1
1428753_a_at	8.21873	0.150173	8.91056	0.205772	1.61533	0.00928153	DiGeorge syndrome critical region gene 6	Dgcr6
1426907_s_at	7.08309	0.0612371	7.77552	0.0470209	1.616	0.000100261	DEAH (Asp-Glu-Ala-Asp/His) box polypeptide 57	Dhx57
1415776_at	8.25278	0.0898678	8.94602	0.080741	1.6169	0.000575526	aldehyde dehydrogenase family 3, subfamily A2	Aldh3a2
1435413_x_at	12.9757	0.236063	13.6698	0.0928747	1.61788	0.00904253	RIKEN cDNA 2700060E02 gene	2700060E02Rik
1441450_s_at	5.36224	0.0671832	6.05731	0.212921	1.61895	0.00572233	jumonji, AT rich interactive domain 1C (Rbp2 like)	Jarid1c
1417465_at	12.0381	0.0661795	12.7345	0.201668	1.62044	0.00473339	farnesyltransferase, CAAX box, alpha /// similar to farnesyltransferase alpha subunit	Fnta /// LOC100046996
1438318_x_at	9.90873	0.0195128	10.6061	0.0442241	1.62154	1.52263e-05	neuroguidin, EIF4E binding protein	Ngdn
1422241_a_at	12.9701	0.037529	13.668	0.124316	1.62223	0.000740838	NADH dehydrogenase (ubiquinone) 1 alpha subcomplex, 1	Ndufa1
1417473_a_at	7.36117	0.167291	8.05932	0.202441	1.62243	0.00999665	phosphopantothenoylcysteine synthetase /// similar to Phosphopantothenate--cysteine ligase (Phosphopantothenoylcysteine synthetase) (PPC synthetase)	LOC634682 /// Ppcs
1426219_at	11.4361	0.153231	12.1387	0.169196	1.62739	0.0059619	sterol carrier protein 2, liver	Scp2
1418860_a_at	6.32991	0.188011	7.03391	0.135994	1.62901	0.00627596	LETM1 domain containing 1	Letmd1
1430985_at	10.7255	0.0473405	11.4315	0.255367	1.63126	0.00925191	RIKEN cDNA 1810027O10 gene	1810027O10Rik
1454900_s_at	10.6295	0.165679	11.3358	0.124258	1.63161	0.00411087	MYC binding protein 2	Mycbp2
1451088_a_at	8.2552	0.140445	8.96489	0.0620426	1.63545	0.00132018	oxidase assembly 1-like	Oxa1l
1438391_x_at	10.0077	0.178799	10.7174	0.0772751	1.63549	0.00322363	hydroxysteroid (17-beta) dehydrogenase 10	Hsd17b10
1434394_at	7.91406	0.0427877	8.62452	0.212962	1.63632	0.00478753	NEDD4 binding protein 2	N4bp2
1418528_a_at	12.2655	0.126991	12.9793	0.161311	1.64015	0.00382992	defender against cell death 1 /// hypothetical protein LOC100044173	Dad1 /// LOC100044173
1429062_at	7.84647	0.174579	8.56252	0.0346934	1.64268	0.00223022	kinesin family member 16B	Kif16b
1417083_at	12.6343	0.176331	13.3509	0.1725	1.64331	0.0073248	Sec61 beta subunit	Sec61b
1434934_at	9.28326	0.196573	10.0006	0.162631	1.64412	0.00822048	ATP synthase mitochondrial F1 complex assembly factor 1	Atpaf1
1424316_at	5.07252	0.175957	5.79002	0.0356633	1.64434	0.00228595	solute carrier family 25 (mitochondrial thiamine pyrophosphate carrier), member 19	Slc25a19
1449085_at	11.595	0.137017	12.3142	0.131295	1.64637	0.00278509	PHD finger protein 10	Phf10
1419809_s_at	8.56287	0.206743	9.28288	0.0917193	1.64719	0.00528007	component of oligomeric golgi complex 4	Cog4
1443498_at	3.82769	0.0147373	4.55469	0.00795295	1.6552	1.87462e-07	methylmalonic aciduria (cobalamin deficiency) type B homolog (human)	Mmab
1437297_at	8.53728	0.0389147	9.26567	0.145181	1.65678	0.00110242	chromodomain helicase DNA binding protein 8	Chd8
1452692_a_at	12.204	0.0365991	12.9328	0.0682131	1.65728	8.27638e-05	NADH dehydrogenase (ubiquinone) flavoprotein 2	Ndufv2
1426425_at	11.7383	0.176994	12.4694	0.160007	1.65986	0.00605857	SGT1, suppressor of G2 allele of SKP1 (S. cerevisiae)	Sugt1
1423475_at	5.17239	0.159928	5.90593	0.176449	1.66272	0.00594436	cyclin M2	Cnnm2
1437337_x_at	8.17718	0.12479	8.91143	0.145154	1.66353	0.00266436	fucokinase	Fuk
1428586_at	10.2428	0.174095	10.9775	0.161844	1.66401	0.00587298	transmembrane protein 41B	Tmem41b
1455911_x_at	12.5983	0.0201847	13.3333	0.218264	1.66442	0.00437259	NADH dehydrogenase (ubiquinone) 1 beta subcomplex, 11	Ndufb11
1416607_at	10.0241	0.0348359	10.7603	0.161491	1.66581	0.00151661	RIKEN cDNA 4931406C07 gene	4931406C07Rik
1417029_a_at	4.75958	0.114743	5.49603	0.196323	1.66607	0.00496177	tripartite motif-containing 2	Trim2
1418206_at	9.32397	0.204291	10.0605	0.137569	1.66622	0.00660654	stromal cell-derived factor 2-like 1	Sdf2l1
1434764_at	9.58615	0.13191	10.3229	0.241681	1.66636	0.00977516	A kinase (PRKA) anchor protein 11	Akap11
1448869_a_at	10.7232	0.248133	11.4601	0.118855	1.66656	0.00974193	mitochondrial ribosomal protein S16	Mrps16
1435863_at	10.0281	0.0781346	10.7717	0.148062	1.67428	0.00153618	COMM domain containing 6	Commd6
1438104_at	7.238	0.0335125	7.98308	0.0993235	1.67606	0.000250092	Transcribed locus	---
1439932_at	4.40456	0.0480101	5.15172	0.0584768	1.67849	6.85318e-05	RIKEN cDNA 3110003A22 gene	3110003A22Rik
1448458_at	7.37313	0.137213	8.1213	0.135976	1.67966	0.00257029	topoisomerase (DNA) II beta	Top2b
1416056_a_at	12.6675	0.0608285	13.4182	0.193827	1.68263	0.00305983	NADH dehydrogenase (ubiquinone) 1 beta subcomplex, 11	Ndufb11
1415929_at	11.4554	0.242664	12.2072	0.0579866	1.68389	0.0064314	microtubule-associated protein 1 light chain 3 beta	Map1lc3b
1452062_at	7.76097	0.0457315	8.51365	0.0258986	1.68492	1.56764e-05	phosphoribosyl pyrophosphate synthetase-associated protein 2	Prpsap2
1453651_a_at	11.3546	0.0985019	12.1105	0.130881	1.68864	0.00132874	brain protein 44-like	Brp44l
1418154_at	8.02615	0.0207165	8.78361	0.256656	1.69051	0.0070063	NEDD4 binding protein 1	N4bp1
1418121_at	6.92005	0.148596	7.67956	0.180566	1.69292	0.00491065	vaccinia related kinase 3	Vrk3
1423722_at	13.4348	0.124274	14.1946	0.197638	1.69318	0.00487618	transmembrane protein 49	Tmem49
1454067_a_at	8.52178	0.0222022	9.28474	0.208792	1.69697	0.00325642	RIKEN cDNA 4931406C07 gene	4931406C07Rik
1426587_a_at	10.0095	0.142395	10.7744	0.169732	1.69928	0.00393031	signal transducer and activator of transcription 3	Stat3
1426448_at	7.99349	0.261315	8.76107	0.00668628	1.70241	0.00705111	praja1, RING-H2 motif containing	Pja1
1423617_at	8.63789	0.033721	9.40758	0.133496	1.70489	0.000636777	component of oligomeric golgi complex 8	Cog8
1416484_at	8.92743	0.152311	9.69831	0.219835	1.7063	0.00753065	tetratricopeptide repeat domain 3	Ttc3
1416522_a_at	10.7068	0.143438	11.4778	0.180361	1.70636	0.00441018	gene rich cluster, C10 gene	Grcc10
1434636_at	4.87022	0.174376	5.64323	0.196455	1.70882	0.00699728	homeodomain leucine zipper-encoding gene	Homez
1449875_s_at	9.86016	0.17096	10.6348	0.204363	1.71079	0.00730364	histocompatibility 2, T region locus 10 /// histocompatibility 2, T region locus 17 /// histocompatibility 2, T region locus 22 /// histocompatibility 2, T region locus 9	H2-T10 /// H2-T17 /// H2-T22 /// H2-T9
1428511_at	7.95259	0.185248	8.72763	0.207877	1.71123	0.00851603	phosphorylase kinase, gamma 2 (testis)	Phkg2
1416205_at	7.64841	0.0264976	8.42404	0.208931	1.71194	0.00309853	galactosidase, beta 1	Glb1
1448286_at	10.8558	0.114641	11.6318	0.239462	1.71237	0.00716758	hydroxysteroid (17-beta) dehydrogenase 10	Hsd17b10
1418463_at	7.73994	0.0976257	8.51654	0.179343	1.71309	0.00275007	phosphatidylinositol 3-kinase, regulatory subunit, polypeptide 2 (p85 beta)	Pik3r2
1433779_at	11.2441	0.213293	12.024	0.19268	1.71701	0.00931156	cancer susceptibility candidate 4	Casc4
1441906_x_at	8.29543	0.0831069	9.07599	0.251296	1.7178	0.00694419	Synapse associated protein 1	Syap1
1416384_a_at	11.938	0.0572378	12.7192	0.0580899	1.71853	7.7301e-05	coatomer protein complex, subunit epsilon	Cope
1423108_at	9.74426	0.0870757	10.5261	0.102631	1.71932	0.000548848	solute carrier family 25 (mitochondrial carnitine/acylcarnitine translocase), member 20	Slc25a20
1416731_at	10.9054	0.0911129	11.6931	0.187552	1.72639	0.00281903	topoisomerase (DNA) II beta	Top2b
1428179_at	12.6413	0.0607401	13.4293	0.137638	1.72664	0.000818464	NADH dehydrogenase (ubiquinone) flavoprotein 2	Ndufv2
1442038_at	5.55965	0.2149	6.35339	0.190348	1.73357	0.00871838	RNA binding motif protein 26	Rbm26
1421163_a_at	6.31616	0.162079	7.11075	0.238455	1.73458	0.00881844	nuclear factor I/A	Nfia
1436858_at	10.0306	0.118671	10.8257	0.19531	1.73518	0.00382183	muscleblind-like 2	Mbnl2
1447904_s_at	12.6314	0.133656	13.4276	0.177325	1.73659	0.0034196	farnesyltransferase, CAAX box, alpha /// similar to farnesyltransferase alpha subunit	Fnta /// LOC100046996
1418506_a_at	12.8008	0.112984	13.5986	0.178782	1.73838	0.00283576	peroxiredoxin 2	Prdx2
1448350_at	8.74693	0.0178961	9.54581	0.272238	1.73975	0.00712165	argininosuccinate lyase	Asl
1425027_s_at	6.0848	0.128624	6.88549	0.180861	1.74193	0.00334366	SFT2 domain containing 2	Sft2d2
1426711_at	8.05457	0.0677343	8.85578	0.118801	1.74257	0.000530951	transmembrane and coiled-coil domains 3	Tmco3
1448822_at	12.5681	0.0136748	13.3707	0.247122	1.74424	0.0049384	proteasome (prosome, macropain) subunit, beta type 6	Psmb6
1434511_at	9.48592	0.166764	10.2885	0.156446	1.74427	0.00369909	phosphorylase kinase beta	Phkb
1439061_at	4.60232	0.129157	5.40517	0.16711	1.74453	0.00275548	coiled-coil domain containing 84	Ccdc84
1416553_at	8.93337	0.0819403	9.7371	0.0745026	1.7456	0.000230514	stimulated by retinoic acid 13	Stra13
1455039_a_at	12.1533	0.13328	12.9572	0.259779	1.74582	0.00884709	transcriptional regulator, SIN3B (yeast)	Sin3b
1436373_at	6.995	0.0380751	7.80025	0.133593	1.74744	0.000553319	mitogen-activated protein kinase kinase kinase 10	Map3k10
1423090_x_at	13.0196	0.0781748	13.8268	0.229993	1.74985	0.00451893	SEC61, gamma subunit /// similar to SEC61 gamma	LOC100042561 /// LOC100043027 /// LOC100043039 /// LOC100046229 /// LOC100047287 /// Sec61g
1448361_at	10.9541	0.0854239	11.7622	0.245486	1.75091	0.00574957	tetratricopeptide repeat domain 3	Ttc3
1426884_at	9.09076	0.154676	9.90049	0.251415	1.75288	0.00896278	required for meiotic nuclear division 5 homolog A (S. cerevisiae)	Rmnd5a
1460709_a_at	9.15274	0.0844563	9.96317	0.254406	1.75373	0.00635524	HLA-B associated transcript 5	Bat5
1451162_at	12.5343	0.0771472	13.3448	0.109572	1.75376	0.000469431	heat shock factor binding protein 1	Hsbp1
1416732_at	9.33836	0.0917855	10.1521	0.195109	1.75776	0.00283034	topoisomerase (DNA) II beta	Top2b
1423157_at	7.85127	0.252502	8.66687	0.0810715	1.76003	0.00597809	glucosamine-phosphate N-acetyltransferase 1	Gnpnat1
1426012_a_at	7.61602	0.0537398	8.43172	0.212437	1.76014	0.00297833	RIKEN cDNA 2610301G19 gene	2610301G19Rik
1454860_x_at	10.736	0.129977	11.5519	0.143797	1.76038	0.0018815	defender against cell death 1 /// hypothetical protein LOC100044173	Dad1 /// LOC100044173
1416483_at	10.1022	0.155442	10.9188	0.217798	1.76133	0.00614374	tetratricopeptide repeat domain 3	Ttc3
1417693_a_at	7.84926	0.109103	8.66781	0.142057	1.76363	0.0013786	growth factor receptor bound protein 2-associated protein 1	Gab1
1437043_a_at	9.60881	0.130619	10.4282	0.252028	1.76463	0.0074932	RIKEN cDNA 1110012M11 gene	1110012M11Rik
1428134_at	9.61035	0.238515	10.4311	0.118907	1.76632	0.00594927	coenzyme Q9 homolog (yeast)	Coq9
1433467_at	9.69783	0.140118	10.5206	0.270504	1.76885	0.00946075	solute carrier family 7 (cationic amino acid transporter, y+ system), member 6	Slc7a6
1434274_at	8.70536	0.244728	9.52914	0.155876	1.77004	0.00794343	MYC binding protein 2	Mycbp2
1416497_at	9.8459	0.088331	10.6706	0.226524	1.77111	0.00419434	protein disulfide isomerase associated 4	Pdia4
1455468_at	7.26844	0.161363	8.09561	0.147085	1.7742	0.00279024	Transcribed locus	---
1416057_at	10.982	0.0753331	11.812	0.266935	1.77775	0.00659061	NADH dehydrogenase (ubiquinone) 1 beta subcomplex, 11	Ndufb11
1428145_at	9.62924	0.23858	10.4595	0.0779255	1.77796	0.00459496	acetyl-Coenzyme A acyltransferase 2 (mitochondrial 3-oxoacyl-Coenzyme A thiolase)	Acaa2
1456753_at	6.39241	0.0486555	7.2306	0.219207	1.78781	0.0029475	---	---
1451063_at	7.83208	0.20879	8.67227	0.205102	1.79029	0.00763954	syntaxin binding protein 4	Stxbp4
1447544_at	2.59947	0.0770455	3.44057	0.0542202	1.79142	0.000102074	Transcribed locus	---
1434602_at	9.15173	0.119297	9.99482	0.291441	1.79389	0.00975528	mediator complex subunit 13-like	Med13l
1454971_x_at	13.812	0.199872	14.6553	0.129705	1.79423	0.00358724	TSC22 domain family, member 1	Tsc22d1
1448717_at	7.75473	0.244175	8.59985	0.13351	1.79642	0.00625473	glutaryl-Coenzyme A dehydrogenase	Gcdh
1423158_at	10.2431	0.0706509	11.0887	0.259347	1.79698	0.00551143	glucosamine-phosphate N-acetyltransferase 1	Gnpnat1
1454980_at	7.98495	0.132937	8.83144	0.271194	1.79812	0.00831256	CDNA clone IMAGE:582204	---
1448238_at	12.6099	0.217597	13.4573	0.0758545	1.79915	0.00311703	RIKEN cDNA 2700060E02 gene	2700060E02Rik
1437450_x_at	12.9126	0.266885	13.7605	0.0693568	1.79991	0.00598117	RIKEN cDNA 2700060E02 gene	2700060E02Rik
1437519_x_at	8.70428	0.0821486	9.55437	0.180047	1.80261	0.00174293	hydroxyacyl glutathione hydrolase /// similar to Hydroxyacyl glutathione hydrolase	Hagh /// LOC100044022
1426886_at	8.58347	0.133092	9.43407	0.257074	1.80326	0.00703442	ceroid-lipofuscinosis, neuronal 5	Cln5
1439619_at	5.92059	0.233152	6.78002	0.121675	1.81432	0.00480246	transcription factor 12	Tcf12
1416946_a_at	8.5404	0.0404055	9.40201	0.0860871	1.81706	9.63157e-05	acetyl-Coenzyme A acyltransferase 1A /// acetyl-Coenzyme A acyltransferase 1B	Acaa1a /// Acaa1b
1437784_at	5.68999	0.249216	6.55458	0.107818	1.82082	0.00527637	runt-related transcription factor 1; translocated to, 1 (cyclin D-related)	Runx1t1
1416690_at	7.9507	0.124138	8.82261	0.213122	1.83009	0.00360363	GTP binding protein 2	Gtpbp2
1427245_at	9.41477	0.036081	10.2875	0.233223	1.83119	0.00305111	ADP-ribosylation factor GTPase activating protein 1	Arfgap1
1448632_at	8.39388	0.170906	9.26987	0.214076	1.83526	0.00519441	proteasome (prosome, macropain) subunit, beta type 10	Psmb10
1420372_at	8.34454	0.216586	9.22106	0.229981	1.83594	0.00861239	syntrophin, basic 2	Sntb2
1452700_s_at	8.57698	0.178809	9.45626	0.267269	1.83945	0.00906363	kelch repeat and BTB (POZ) domain containing 7	Kbtbd7
1428226_at	9.13157	0.0703267	10.0115	0.224652	1.84026	0.00293298	neuroguidin, EIF4E binding protein	Ngdn
1429681_a_at	12.4396	0.0415511	13.3208	0.0998673	1.84197	0.000146379	glycoprotein, synaptic 2	Gpsn2
1419557_a_at	7.12608	0.133446	8.00813	0.260471	1.84299	0.00642678	transmembrane protein 9	Tmem9
1450067_a_at	8.96841	0.184738	9.8511	0.124861	1.8438	0.00236871	RIKEN cDNA 1810034K20 gene	1810034K20Rik
1424455_at	5.98624	0.0869357	6.8693	0.241758	1.84428	0.00399511	G protein-coupled receptor associated sorting protein 1	Gprasp1
1456312_x_at	13.8502	0.0867522	14.7343	0.278664	1.84555	0.00631218	gelsolin	Gsn
1440226_at	7.65434	0.127049	8.54248	0.197052	1.85079	0.00279136	zinc finger protein 760	Zfp760
1452105_a_at	7.94136	0.112832	8.83042	0.313402	1.85197	0.00985878	tuberous sclerosis 2	Tsc2
1451559_a_at	9.44616	0.232585	10.3368	0.162151	1.85396	0.00554069	dehydrogenase/reductase (SDR family) member 4	Dhrs4
1427617_at	3.61553	0.0724572	4.50659	0.067093	1.85454	9.78713e-05	fucosyltransferase 10	Fut10
1435486_at	9.21327	0.242118	10.1082	0.229625	1.85955	0.00969522	p21 (CDKN1A)-activated kinase 3	Pak3
1416352_s_at	10.7424	0.0967368	11.641	0.0752737	1.86433	0.000221497	glycoprotein, synaptic 2	Gpsn2
1415965_at	9.73044	0.233939	10.63	0.167248	1.86555	0.00562346	stearoyl-Coenzyme A desaturase 1	Scd1
1454956_at	9.53085	0.10626	10.4307	0.188009	1.86591	0.00195449	ribosomal protein S6 kinase, polypeptide 1	Rps6kb1
1436405_at	5.44038	0.158892	6.34121	0.250578	1.86715	0.00626013	dedicator of cytokinesis 4	Dock4
1424773_at	8.58741	0.126255	9.49191	0.301515	1.87189	0.00869461	RIKEN cDNA 1110012M11 gene	1110012M11Rik
1423192_at	10.306	0.155583	11.2108	0.187298	1.87226	0.00299774	paraspeckle protein 1	Pspc1
1423928_at	7.77719	0.126516	8.6823	0.143951	1.87269	0.00121625	ubiquitin associated domain containing 2	Ubac2
AFFX-PyruCarbMur/L09192_3_at	7.54436	0.111293	8.4517	0.203223	1.87558	0.00246662	pyruvate carboxylase	Pcx
1426821_at	7.74605	0.157681	8.6541	0.098097	1.8765	0.00106523	component of oligomeric golgi complex 8	Cog8
1428337_at	8.23369	0.152954	9.1418	0.0943727	1.87659	0.00093948	RIKEN cDNA 1810034K20 gene	1810034K20Rik
1436347_a_at	6.79389	0.288318	7.70878	0.165379	1.88542	0.00885635	RIKEN cDNA 5530601H04 gene	5530601H04Rik
1450969_at	8.2298	0.0606257	9.14939	0.153976	1.89157	0.000651501	propionyl Coenzyme A carboxylase, beta polypeptide	Pccb
1416479_a_at	10.3961	0.22695	11.3175	0.111389	1.89394	0.00322068	transmembrane protein 14C	Tmem14c
1417046_at	6.09367	0.142916	7.01524	0.154269	1.89417	0.00161606	tumor suppressor candidate 4	Tusc4
1419382_a_at	9.4445	0.217399	10.3663	0.18714	1.89449	0.00510338	dehydrogenase/reductase (SDR family) member 4	Dhrs4
1422686_s_at	9.93758	0.0726089	10.8618	0.203248	1.89761	0.00176368	exocyst complex component 4	Exoc4
1417361_at	7.96605	0.0620955	8.89041	0.0443528	1.89785	3.0499e-05	ankyrin repeat and SOCS box-containing protein 3	Asb3
1434637_x_at	11.7771	0.0771957	12.7017	0.212119	1.89825	0.00208389	transcriptional regulator, SIN3B (yeast)	Sin3b
1433536_at	8.21916	0.223206	9.14471	0.149741	1.89941	0.00396828	low density lipoprotein receptor-related protein 11	Lrp11
1424172_at	8.81589	0.064784	9.74199	0.33966	1.90014	0.00974193	hydroxyacyl glutathione hydrolase	Hagh
1448426_at	4.64726	0.15907	5.57351	0.182763	1.90032	0.00269804	sarcosine dehydrogenase	Sardh
1421487_a_at	9.18178	0.216832	10.1095	0.0647686	1.90229	0.00207773	non-catalytic region of tyrosine kinase adaptor protein 1	Nck1
1416947_s_at	9.27836	0.123084	10.2065	0.0129175	1.90276	0.000202718	acetyl-Coenzyme A acyltransferase 1A /// acetyl-Coenzyme A acyltransferase 1B	Acaa1a /// Acaa1b
1447909_s_at	13.1986	0.182772	14.1286	0.203177	1.9053	0.00414351	selenoprotein K	Selk
1435736_x_at	7.45268	0.21393	8.38293	0.200739	1.9056	0.00535517	RAB, member of RAS oncogene family-like 4	Rabl4
1424003_at	8.58821	0.173669	9.51876	0.217133	1.906	0.00440347	RIKEN cDNA 4930444A02 gene	4930444A02Rik
1435247_at	8.88618	0.142478	9.81887	0.123629	1.90883	0.00102092	ubiquitin-like modifier activating enzyme 5	Uba5
1460331_at	11.4283	0.311536	12.3621	0.160921	1.9102	0.00993853	transmembrane 9 superfamily member 2	Tm9sf2
1437318_at	8.17589	0.0711883	9.11012	0.296645	1.91088	0.0060699	p21 (CDKN1A)-activated kinase 3	Pak3
1429204_at	7.42035	0.0177952	8.35749	0.0614134	1.91472	1.42988e-05	calcium/calmodulin-dependent protein kinase II inhibitor 2	Camk2n2
1433899_x_at	8.11332	0.0220423	9.05166	0.127432	1.91632	0.000230718	TSC22 domain family, member 1	Tsc22d1
1428146_s_at	9.30194	0.18919	10.2417	0.117419	1.91821	0.00186265	acetyl-Coenzyme A acyltransferase 2 (mitochondrial 3-oxoacyl-Coenzyme A thiolase)	Acaa2
1428346_at	8.28296	0.0624882	9.22936	0.247735	1.92706	0.003033	TRAF type zinc finger domain containing 1	Trafd1
1432344_a_at	9.41901	0.25903	10.3662	0.184885	1.92818	0.00671954	amyloid beta (A4) precursor-like protein 2	Aplp2
1422684_a_at	9.91402	0.072904	10.8631	0.342339	1.93066	0.00933202	exocyst complex component 4	Exoc4
1435484_at	10.9174	0.215717	11.8677	0.271485	1.93218	0.00899436	solute carrier family 5 (inositol transporters), member 3	Slc5a3
1455055_at	6.51394	0.200186	7.46689	0.274155	1.93583	0.00826565	RIKEN cDNA 4930562D19 gene	4930562D19Rik
1424304_at	4.84835	0.27978	5.80501	0.0500639	1.94082	0.00431313	two pore segment channel 2	Tpcn2
1423225_at	11.8766	0.231375	12.8354	0.179598	1.94367	0.00477312	selenoprotein K	Selk
1423929_at	8.69135	0.10696	9.65451	0.196315	1.94957	0.00172356	ubiquitin associated domain containing 2	Ubac2
1425742_a_at	12.3842	0.190007	13.3479	0.283634	1.95021	0.00810829	TSC22 domain family, member 1	Tsc22d1
1417147_at	7.11522	0.0796388	8.0805	0.0383087	1.95244	4.59779e-05	RIKEN cDNA B230317C12 gene	B230317C12Rik
1418329_at	7.44378	0.136623	8.41259	0.154625	1.95723	0.00124366	pyroglutamyl-peptidase I	Pgpep1
1428228_at	9.37124	0.147822	10.3433	0.214764	1.96166	0.00296068	phosphoglucomutase 3	Pgm3
1448343_a_at	10.744	0.0778174	11.7174	0.316511	1.96354	0.00663809	neighbor of Brca1 gene 1	Nbr1
1424671_at	9.26086	0.0936415	10.2347	0.172032	1.9641	0.000999281	pleckstrin homology domain containing, family F (with FYVE domain) member 1	Plekhf1
1424355_a_at	11.6429	0.0508172	12.6215	0.116668	1.97048	0.000183712	transcriptional regulator, SIN3B (yeast)	Sin3b
1426672_at	8.45753	0.179235	9.43947	0.0819243	1.97511	0.000991185	transmembrane protein 16K	Tmem16k
1427511_at	3.84405	0.055258	4.83091	0.291843	1.98186	0.0045222	Mus musculus, clone IMAGE:3590001	---
1460700_at	8.79272	0.14154	9.78586	0.198579	1.99052	0.00212991	signal transducer and activator of transcription 3	Stat3
1421891_at	9.29758	0.111404	10.2913	0.289716	1.99127	0.00517397	ST3 beta-galactoside alpha-2,3-sialyltransferase 2	St3gal2
1424628_a_at	11.5297	0.119989	12.5247	0.317976	1.99312	0.00712541	RIKEN cDNA 1500032D16 gene	1500032D16Rik
1448785_at	5.98759	0.085532	6.98504	0.0502419	1.99647	6.38028e-05	runt-related transcription factor 1; translocated to, 1 (cyclin D-related)	Runx1t1
1451489_at	2.62545	0.0283189	3.62304	0.161511	1.99666	0.000458756	solute carrier family 25, member 35	Slc25a35
1426397_at	11.1723	0.0601002	12.179	0.116399	2.0092	0.000184223	transforming growth factor, beta receptor II	Tgfbr2
1422685_at	10.9888	0.110206	11.9962	0.278514	2.01026	0.0043254	exocyst complex component 4	Exoc4
1423106_at	8.97222	0.0404531	9.98604	0.301297	2.01926	0.00446075	ubiquitin-conjugating enzyme E2B, RAD6 homology (S. cerevisiae)	Ube2b
1448418_s_at	8.9127	0.194243	9.92729	0.322443	2.02033	0.00952983	WD repeat domain 23	Wdr23
1453409_at	5.84784	0.247128	6.87377	0.264031	2.03627	0.0079659	cell growth regulator with ring finger domain 1	Cgrrf1
1438550_x_at	4.10859	0.224177	5.14736	0.297041	2.05448	0.00843215	serine racemase	Srr
1428849_at	7.50464	0.17549	8.5509	0.275208	2.06516	0.00515002	ribosomal protein S6 kinase, polypeptide 1	Rps6kb1
1433668_at	10.3527	0.210119	11.4016	0.21882	2.06888	0.00391038	proline-rich nuclear receptor coactivator 1	Pnrc1
1430713_s_at	12.7671	0.197745	13.8172	0.116515	2.07058	0.00137283	NADH dehydrogenase (ubiquinone) 1 alpha subcomplex, 13	Ndufa13
1453228_at	8.05957	0.159908	9.11	0.233808	2.07115	0.00302043	syntaxin 11	Stx11
1451683_x_at	8.37635	0.102709	9.43855	0.189488	2.08811	0.00103375	histocompatibility 2, D region locus 1	H2-D1
1441687_at	2.54658	0.12758	3.6103	0.129564	2.09031	0.000534085	wingless-related MMTV integration site 4	Wnt4
1428098_a_at	7.39249	0.201363	8.45952	0.337618	2.09512	0.00929868	transmembrane 7 superfamily member 3	Tm7sf3
1435774_at	7.41575	0.1944	8.48637	0.289908	2.10034	0.00603558	expressed sequence AV024533	AV024533
1427156_s_at	7.96947	0.204897	9.04097	0.328682	2.10161	0.00870106	activating signal cointegrator 1 complex subunit 2	Ascc2
1454070_a_at	6.32166	0.0733234	7.39341	0.0174687	2.10198	1.61324e-05	DDHD domain containing 1	Ddhd1
1438974_x_at	6.27522	0.0801587	7.3477	0.0410318	2.10304	3.26232e-05	phosphatidylinositol membrane-associated 1	Pitpnm1
1439477_at	7.43049	0.272561	8.51862	0.227399	2.126	0.00604792	ubiquitin-conjugating enzyme E2B, RAD6 homology (S. cerevisiae)	Ube2b
1424526_a_at	8.10063	0.155786	9.19251	0.343245	2.13152	0.00740008	TDP-glucose 4,6-dehydratase	Tgds
1450062_a_at	11.5175	0.0855212	12.6165	0.285054	2.14199	0.00306835	melanoma antigen, family D, 1	Maged1
1436088_at	6.03634	0.203947	7.13979	0.135089	2.14868	0.00144853	RIKEN cDNA 0910001A06 gene	0910001A06Rik
1417535_at	9.54677	0.0110121	10.6549	0.0833612	2.15568	2.18208e-05	F-box protein 25	Fbxo25
1417850_at	9.49706	0.252177	10.6076	0.292053	2.15923	0.00757097	retinoblastoma 1	Rb1
1457043_at	8.277	0.121207	9.39023	0.378321	2.16329	0.00831765	beta 1,3-galactosyltransferase-like	B3galtl
1455775_at	7.57701	0.117712	8.69307	0.104938	2.16755	0.000254339	Transcribed locus, weakly similar to NP_766342.2 Kruppel-like zinc finger protein [Mus musculus]	---
1452939_a_at	4.45319	0.0514396	5.56932	0.251143	2.16765	0.00165636	phosphatidylinositol transfer protein, cytoplasmic 1	Pitpnc1
1455706_at	5.45904	0.0257369	6.57533	0.359886	2.1679	0.00585107	RIKEN cDNA 6030470M02 gene, mRNA (cDNA clone IMAGE:30945724)	---
1416340_a_at	9.67934	0.208705	10.7969	0.198335	2.16984	0.00254888	mannosidase 2, alpha B1	Man2b1
1452992_at	6.69468	0.129629	7.81244	0.351941	2.17009	0.00668905	cell division cycle 26	Cdc26
1454647_at	8.25218	0.217263	9.37415	0.292704	2.17645	0.00596092	nephronophthisis 3 (adolescent) /// acyl-Coenzyme A dehydrogenase family, member 11	Acad11 /// Nphp3
1426221_at	9.55116	0.317299	10.6736	0.218506	2.17713	0.00725019	loss of heterozygosity, 11, chromosomal region 2, gene A homolog (human)	Loh11cr2a
1454758_a_at	11.9046	0.22616	13.0282	0.226068	2.17896	0.00368457	TSC22 domain family, member 1	Tsc22d1
1424171_a_at	8.97591	0.028328	10.1011	0.275117	2.18131	0.00213824	hydroxyacyl glutathione hydrolase	Hagh
1435491_at	5.13222	0.335749	6.25787	0.1788	2.182	0.00686	RIKEN cDNA D330038O06 gene /// RIKEN cDNA 9830167H18 gene	9830167H18Rik /// D330038O06Rik
1427903_at	10.144	0.129673	11.2768	0.289155	2.19281	0.00345958	phosphohistidine phosphatase 1	Phpt1
1460420_a_at	6.97987	0.300397	8.12353	0.0405489	2.2094	0.00283316	epidermal growth factor receptor	Egfr
1418482_at	7.48185	0.162655	8.6392	0.131568	2.23048	0.000662894	cytochrome b-561 domain containing 2	Cyb561d2
1455321_at	4.37833	0.0838688	5.53575	0.413547	2.23057	0.0089652	DDHD domain containing 1	Ddhd1
1438316_a_at	9.91606	0.128005	11.0811	0.301298	2.24244	0.00351572	coiled-coil domain containing 102A	Ccdc102a
1417959_at	8.8524	0.171669	10.0219	0.265609	2.24939	0.00305172	PDZ and LIM domain 7	Pdlim7
1450660_at	7.47975	0.186956	8.6526	0.188879	2.25457	0.00157361	6-pyruvoyl-tetrahydropterin synthase	Pts
1451357_at	10.0603	0.239369	11.2332	0.278478	2.25465	0.00521685	MPN domain containing	Mpnd
1428505_at	9.55249	0.267743	10.7277	0.244615	2.25825	0.00495132	coiled-coil domain containing 90B	Ccdc90b
1452664_a_at	9.80306	0.0912982	10.9803	0.295038	2.2615	0.00272693	transmembrane 7 superfamily member 3	Tm7sf3
1449391_at	4.5649	0.341913	5.77299	0.288251	2.31031	0.00945482	zinc finger protein 37	Zfp37
1420842_at	6.70452	0.171986	7.91271	0.380173	2.31047	0.00741082	protein tyrosine phosphatase, receptor type, F	Ptprf
1434557_at	6.69222	0.00957815	7.90234	0.35851	2.31357	0.00427441	huntingtin interacting protein 1	Hip1
1427050_at	8.10834	0.401837	9.32513	0.179698	2.32429	0.00872532	thioredoxin domain containing 16	Txndc16
1451931_x_at	10.0808	0.0579475	11.2981	0.162642	2.32506	0.000258182	histocompatibility 2, D region	H2-L
1418109_at	6.58664	0.193698	7.81103	0.0578978	2.33657	0.000466876	G1 to S phase transition 2	Gspt2
1418840_at	9.42905	0.178416	10.6567	0.326861	2.34182	0.00465201	programmed cell death 4	Pdcd4
1454635_at	9.74729	0.353042	10.9874	0.183477	2.36209	0.00569848	F-box and leucine-rich repeat protein 3 /// similar to Fbxl3 protein	Fbxl3 /// LOC100044862
1425095_at	5.9237	0.192226	7.16668	0.224788	2.36688	0.0018928	cDNA sequence BC002059	BC002059
1425177_at	7.4495	0.108011	8.69309	0.31077	2.36788	0.00281384	serine hydroxymethyltransferase 1 (soluble)	Shmt1
1437724_x_at	8.61354	0.153362	9.85783	0.353484	2.36902	0.00501407	phosphatidylinositol membrane-associated 1	Pitpnm1
1416922_a_at	11.034	0.356453	12.2784	0.269143	2.36916	0.00848882	BCL2/adenovirus E1B interacting protein 3-like	Bnip3l
1427962_at	8.13217	0.230043	9.38341	0.148402	2.38046	0.00137773	coiled-coil domain containing 102A	Ccdc102a
1448111_at	8.66003	0.0503874	9.91179	0.160192	2.38132	0.000207568	cytidine 5'-triphosphate synthase 2	Ctps2
1424904_at	6.48685	0.35777	7.74428	0.165396	2.39069	0.00523946	RIKEN cDNA 1300010F03 gene	1300010F03Rik
1451784_x_at	10.5063	0.113886	11.7653	0.206579	2.39328	0.000761259	histocompatibility 2, D region locus 1	H2-D1
1438167_x_at	10.5438	0.124448	11.8052	0.366486	2.39725	0.00484996	Folliculin	Flcn
1437224_at	7.5687	0.235327	8.83644	0.257171	2.40784	0.0032463	reticulon 4	Rtn4
1448501_at	9.96445	0.162178	11.2357	0.418107	2.41365	0.00798792	tetraspanin 6	Tspan6
1460685_at	8.30077	0.185927	9.57548	0.422752	2.41951	0.00877116	translocase of inner mitochondrial membrane 17b	Timm17b
1425545_x_at	10.9739	0.109892	12.2489	0.230184	2.41993	0.000979231	histocompatibility 2, D region locus 1	H2-D1
1417856_at	3.72594	0.0508247	5.0035	0.0477847	2.42429	5.88771e-06	avian reticuloendotheliosis viral (v-rel) oncogene related B	Relb
1428568_at	5.78118	0.397433	7.06501	0.18837	2.43486	0.007201	RIKEN cDNA B230217C12 gene	B230217C12Rik
1434963_at	5.27865	0.19351	6.56541	0.355019	2.43979	0.00528598	suppressor of Ty 3 homolog (S. cerevisiae)	Supt3h
1460251_at	8.95835	0.131044	10.2552	0.160723	2.45688	0.000412211	Fas (TNF receptor superfamily member 6)	Fas
1451302_at	9.27461	0.10926	10.5733	0.391033	2.46001	0.00519005	RIKEN cDNA 1110012L19 gene	1110012L19Rik
1425444_a_at	6.41958	0.266825	7.72553	0.289641	2.47245	0.00455337	transforming growth factor, beta receptor II	Tgfbr2
1434037_s_at	10.5351	0.260652	11.8422	0.374592	2.47443	0.00770081	p300/CBP-associated factor	Pcaf
1425902_a_at	6.17702	0.198137	7.4864	0.272908	2.47835	0.00254677	nuclear factor of kappa light polypeptide gene enhancer in B-cells 2, p49/p100	Nfkb2
1456043_at	6.77911	0.161567	8.09109	0.424903	2.48282	0.00749629	ubiquitin specific peptidase 22	Usp22
1417827_at	9.00814	0.329497	10.3213	0.208862	2.48492	0.00431177	N-glycanase 1	Ngly1
1439044_at	6.54595	0.120696	7.86199	0.353207	2.48981	0.00363895	zinc finger protein 354C	Zfp354c
1438715_at	4.38635	0.317979	5.71288	0.130598	2.50798	0.00260529	coiled-coil domain containing 102A	Ccdc102a
1421839_at	6.34089	0.150319	7.68495	0.349529	2.53866	0.00361348	ATP-binding cassette, sub-family A (ABC1), member 1	Abca1
1422558_at	3.03665	0.0425806	4.41548	0.0987001	2.60058	2.42966e-05	guanidinoacetate methyltransferase	Gamt
1420996_at	2.69948	0.36822	4.09588	0.0520406	2.63245	0.00288364	plexin A3	Plxna3
1421840_at	9.7324	0.280005	11.1331	0.430912	2.64035	0.00916436	ATP-binding cassette, sub-family A (ABC1), member 1	Abca1
1419664_at	5.42378	0.0599102	6.86971	0.362884	2.72438	0.00243081	serine racemase	Srr
1435830_a_at	3.37458	0.0733275	4.82538	0.535693	2.7336	0.00967936	RIKEN cDNA 5430435G22 gene	5430435G22Rik
1452716_at	8.06552	0.148801	9.52473	0.126963	2.74958	0.000206926	RIKEN cDNA 5730469M10 gene	5730469M10Rik
1456864_at	4.36943	0.105324	5.83651	0.190175	2.7646	0.000306327	Transcribed locus	---
1433695_at	8.58414	0.297511	10.0538	0.14334	2.76955	0.00152459	cannabinoid receptor interacting protein 1	Cnrip1
1424987_at	2.8474	0.101979	4.37024	0.484149	2.87355	0.00596132	RIKEN cDNA 5430435G22 gene	5430435G22Rik
1456393_at	9.35686	0.118782	10.8821	0.337325	2.87842	0.00179044	RIKEN cDNA 2310002J21 gene	2310002J21Rik
1442183_at	2.67075	0.0255002	4.19808	0.398624	2.88254	0.00269576	similar to Cdv3 protein	LOC236069
1450355_a_at	9.92147	0.215476	11.4537	0.299551	2.89239	0.00198008	capping protein (actin filament), gelsolin-like	Capg
1420563_at	3.41281	0.161481	4.96145	0.0536513	2.92543	9.46171e-05	glutamate receptor, ionotropic, AMPA3 (alpha 3)	Gria3
1419097_a_at	8.98218	0.153392	10.5356	0.224404	2.93518	0.000584606	stomatin	Stom
1424111_at	6.54529	0.219351	8.10392	0.238563	2.94576	0.0011348	insulin-like growth factor 2 receptor	Igf2r
1448986_x_at	7.07753	0.429909	8.65651	0.242927	2.98757	0.00519581	---	---
1447112_s_at	4.8205	0.288955	6.42336	0.427983	3.03745	0.00578336	crystallin, lambda 1	Cryl1
1417065_at	9.02712	0.285802	10.632	0.217871	3.04167	0.00150467	early growth response 1	Egr1
1421322_a_at	7.66576	0.194279	9.2909	0.481501	3.08474	0.00561216	interferon regulatory factor 9	Irf9
1429958_x_at	8.67009	0.364429	10.3092	0.209838	3.11476	0.00250976	hydroxyacylglutathione hydrolase-like	Haghl
1447774_x_at	4.76896	0.194434	6.41073	0.17111	3.12048	0.000391061	RIKEN cDNA 5730469M10 gene	5730469M10Rik
1424112_at	7.36329	0.0767015	9.01299	0.1528	3.13768	7.51072e-05	insulin-like growth factor 2 receptor	Igf2r
1428809_at	3.08279	0.216848	4.75957	0.353054	3.19714	0.00218096	RIKEN cDNA 1810010H24 gene	1810010H24Rik
1439259_x_at	10.5433	0.243329	12.24	0.464738	3.24169	0.00498498	abhydrolase domain containing 4	Abhd4
1436033_at	6.80475	0.168447	8.50771	0.566647	3.25567	0.00754599	cDNA sequence BC031353	BC031353
1428402_at	5.3103	0.351987	7.0222	0.428839	3.2759	0.00590754	zinc finger, CCHC domain containing 3	Zcchc3
1419098_at	7.33747	0.115713	9.05094	0.294492	3.27948	0.000719761	stomatin	Stom
1449341_a_at	6.69671	0.351112	8.42513	0.356386	3.31366	0.0039208	stomatin	Stom
1428630_x_at	7.44574	0.324061	9.20985	0.220905	3.39664	0.00146402	hydroxyacylglutathione hydrolase-like	Haghl
1419099_x_at	7.66507	0.155941	9.44017	0.369912	3.42263	0.00156196	stomatin	Stom
1417189_at	9.70941	0.352266	11.5221	0.574647	3.51291	0.00960371	proteasome (prosome, macropain) 28 subunit, beta	Psme2
1452864_at	2.37426	0.108689	4.1994	0.448517	3.54342	0.00237732	mediator of RNA polymerase II transcription, subunit 12 homolog (yeast)-like	Med12l
1438910_a_at	8.60176	0.349992	10.4463	0.184332	3.59131	0.00127682	stomatin	Stom
1428584_a_at	8.28994	0.172974	10.139	0.303182	3.60268	0.000783499	hydroxyacylglutathione hydrolase-like	Haghl
1424784_at	8.96446	0.370043	10.8168	0.31404	3.61095	0.00271429	predicted gene, OTTMUSG00000010657	OTTMUSG00000010657
1417494_a_at	6.3613	0.649037	8.27325	0.181004	3.76316	0.00795921	ceruloplasmin	Cp
1416410_at	7.50032	0.52761	9.43437	0.426387	3.82125	0.00782712	platelet-activating factor acetylhydrolase, isoform 1b, alpha1 subunit	Pafah1b3
1435066_at	4.15965	0.0823511	6.13092	0.630812	3.92112	0.00581875	phosphatidylinositol transfer protein, cytoplasmic 1	Pitpnc1
1428516_a_at	6.28612	0.122564	8.26135	0.699232	3.93192	0.00852717	alkB, alkylation repair homolog 7 (E. coli)	Alkbh7
1460001_at	5.83007	0.423163	7.84938	0.19779	4.05392	0.00170137	pyroglutamyl-peptidase I	Pgpep1
1451731_at	7.32557	0.677919	9.37335	0.244703	4.1347	0.00792259	ATP-binding cassette, sub-family A (ABC1), member 3	Abca3
1437556_at	9.19544	0.299967	11.2473	0.514813	4.14629	0.00396773	zinc finger homeodomain 4	Zfhx4
1416795_at	5.03039	0.464641	7.11891	0.295324	4.25313	0.00277644	crystallin, lambda 1	Cryl1
1421358_at	3.56317	0.182416	5.65331	0.619725	4.25789	0.00497946	histocompatibility 2, M region locus 3	H2-M3
1434277_a_at	6.89557	0.456702	8.99658	0.639038	4.2901	0.00978494	yippee-like 2 (Drosophila)	Ypel2
1451477_at	6.19408	0.188966	8.2984	0.348279	4.29993	0.000775948	predicted gene, OTTMUSG00000010657	OTTMUSG00000010657
1416315_at	7.87769	0.158743	9.98841	0.726425	4.31907	0.00794836	abhydrolase domain containing 4	Abhd4
1436574_at	6.79655	0.574001	8.91737	0.0351818	4.34941	0.00308302	RIKEN cDNA 1700029I01 gene	1700029I01Rik
1458299_s_at	4.32369	0.317294	6.46124	0.689513	4.40013	0.00817344	nuclear factor of kappa light polypeptide gene enhancer in B-cells inhibitor, epsilon	Nfkbie
1426306_a_at	8.89822	0.324259	11.0477	0.618816	4.4368	0.00596868	melanoma antigen, family D, 2 /// similar to melanoma antigen family D, 2	LOC100046560 /// Maged2
1438116_x_at	8.6487	0.183612	10.8194	0.563668	4.50248	0.00316537	solute carrier family 9 (sodium/hydrogen exchanger), member 3 regulator 1	Slc9a3r1
1417056_at	9.06795	0.121045	11.2478	0.518559	4.53098	0.00208927	proteasome (prosome, macropain) 28 subunit, alpha	Psme1
1421433_at	7.41523	0.262005	9.62676	0.383207	4.63164	0.00117664	zinc finger homeodomain 4	Zfhx4
1450259_a_at	3.05524	0.176867	5.30444	0.668717	4.75419	0.0048901	signal transducer and activator of transcription 5A	Stat5a
1428512_at	9.27955	0.679511	11.5306	0.331893	4.76027	0.00671787	basic helix-loop-helix domain containing, class B9	Bhlhb9
1449429_at	5.65555	0.386541	7.9239	0.462918	4.81772	0.00286587	FK506 binding protein 1b	Fkbp1b
1417496_at	5.54396	0.856558	7.82622	0.0351124	4.86438	0.00994746	ceruloplasmin	Cp
1450982_at	7.46207	0.266351	9.74583	0.612172	4.86946	0.00406542	solute carrier family 9 (sodium/hydrogen exchanger), member 3 regulator 1	Slc9a3r1
1416612_at	8.96166	0.0219918	11.2576	0.17816	4.91076	2.45788e-05	cytochrome P450, family 1, subfamily b, polypeptide 1	Cyp1b1
1416613_at	8.59155	0.114196	10.9103	0.281211	4.98896	0.000188476	cytochrome P450, family 1, subfamily b, polypeptide 1	Cyp1b1
1447975_a_at	5.61508	0.561952	7.93783	0.444086	5.00284	0.00493769	hypothetical protein LOC545261	LOC545261
1450080_at	4.04456	0.488429	6.37231	0.644061	5.0202	0.00755513	CAAX box 1 homolog C (human)	Cxx1c
1448901_at	3.15355	0.0111274	5.51294	0.560231	5.13156	0.00187911	carboxypeptidase X 1 (M14 family)	Cpxm1
1438781_at	3.93581	0.757371	6.30222	0.419816	5.15656	0.00908211	Tet oncogene family member 2	Tet2
1436566_at	4.84685	0.45456	7.22515	0.444367	5.19921	0.0029229	Rab40b, member RAS oncogene family	Rab40b
1438115_a_at	8.44016	0.160732	10.8388	0.601179	5.27315	0.00261637	solute carrier family 9 (sodium/hydrogen exchanger), member 3 regulator 1	Slc9a3r1
1455037_at	6.93353	0.209837	9.34739	0.86994	5.32898	0.00950409	plexin A2	Plxna2
1451755_a_at	5.105	0.154854	7.54751	0.829678	5.4359	0.00742464	apolipoprotein B editing complex 1	Apobec1
1428025_s_at	4.30361	0.651026	6.81172	0.0827019	5.68877	0.00270066	phosphatidylinositol transfer protein, cytoplasmic 1	Pitpnc1
1425788_a_at	5.41074	0.573855	7.92816	0.191085	5.72556	0.0019628	enoyl Coenzyme A hydratase domain containing 2	Echdc2
1450782_at	4.28355	0.436114	6.8241	0.24523	5.81808	0.000921944	wingless-related MMTV integration site 4	Wnt4
1423516_a_at	9.1253	0.526988	11.6837	0.76649	5.89061	0.00887936	nidogen 2	Nid2
1416897_at	4.68567	0.413888	7.25173	0.604324	5.92192	0.00372549	poly (ADP-ribose) polymerase family, member 9	Parp9
1428469_a_at	4.53593	0.441964	7.16692	0.861896	6.1945	0.00927597	DAZ interacting protein 1	Dzip1
1455297_at	4.15121	0.656459	6.85065	0.729648	6.49547	0.00888087	spindlin family, member 2	Spin2
1438097_at	2.93569	0.177445	5.67088	0.336807	6.6585	0.00023976	RAB20, member RAS oncogene family	Rab20
1450757_at	11.5113	0.0367031	14.3437	0.375757	7.1221	0.000202428	cadherin 11	Cdh11
1452589_at	4.64403	0.62699	7.54204	0.595484	7.45398	0.00438127	PTK7 protein tyrosine kinase 7	Ptk7
1444260_at	2.58017	0.496184	5.48027	0.822924	7.46476	0.00639545	Transcribed locus	---
1439630_x_at	3.25883	0.353967	6.17635	0.491097	7.55545	0.00112585	suprabasin	Sbsn
1418578_at	3.68472	0.866282	6.61931	0.376825	7.64535	0.00576698	diacylglycerol kinase, alpha	Dgka
1448735_at	3.83725	0.594151	6.8602	0.924162	8.12824	0.00886846	ceruloplasmin	Cp
1433653_at	4.57924	0.721996	7.73483	0.379501	8.91105	0.00258071	cDNA sequence BC029169	BC029169
1453049_at	4.33668	0.504831	7.57751	0.199676	9.45342	0.000493748	RIKEN cDNA 6620401M08 gene	6620401M08Rik
1428033_at	2.56675	0.0233585	5.8371	0.796637	9.64882	0.00207048	predicted gene, EG245174	EG245174
1424763_at	3.61063	0.646488	7.04699	0.460718	10.8255	0.00169298	RIKEN cDNA 1700027N10 gene	1700027N10Rik
1426569_a_at	3.28709	0.363619	6.80373	1.23613	11.4449	0.00912299	fyn-related kinase	Frk
1459897_a_at	3.03293	0.326987	6.55911	0.886934	11.5209	0.00295521	suprabasin	Sbsn
1424271_at	7.33645	1.05381	10.9239	0.447464	12.0211	0.00558934	doublecortin-like kinase 1	Dclk1
1443612_at	2.75522	0.0528167	6.3953	1.20006	12.4673	0.00630306	Transcribed locus, strongly similar to NP_113606.2 transmembrane protein 16C [Homo sapiens]	---
1435120_at	6.14075	0.215418	9.79197	0.710463	12.564	0.00104192	Transcribed locus	---
1427911_at	4.46968	0.235081	8.12965	1.15125	12.6404	0.00571086	transmembrane protein 173	Tmem173
1437760_at	3.35824	0.681658	7.02632	1.01724	12.7117	0.00656815	UDP-N-acetyl-alpha-D-galactosamine:polypeptide N-acetylgalactosaminyltransferase 12	Galnt12
1416662_at	4.24472	0.358859	7.98113	0.405531	13.3282	0.000280879	sarcosine dehydrogenase	Sardh
1459888_at	3.11289	0.589086	6.86286	0.262241	13.4541	0.000546436	hypothetical protein LOC545261	LOC545261
1417634_at	6.35057	1.07882	10.1127	0.791624	13.5675	0.00822171	superoxide dismutase 3, extracellular	Sod3
1429146_at	5.5902	0.877022	9.35396	0.35004	13.5833	0.00230899	RIKEN cDNA 6620401M08 gene	6620401M08Rik
1436659_at	9.10304	0.855478	12.9446	0.452332	14.336	0.00234398	doublecortin-like kinase 1	Dclk1
1424270_at	5.22006	0.900617	9.34109	0.394775	17.4003	0.00191273	doublecortin-like kinase 1	Dclk1
1453924_a_at	2.10201	0.0249417	6.2346	0.683071	17.5402	0.000469991	prostaglandin F receptor	Ptgfr
1420719_at	2.33931	0.105414	6.48511	1.49721	17.7015	0.00874829	testis expressed gene 15	Tex15
1424905_a_at	4.24433	0.533749	8.46016	0.146643	18.582	0.000190754	solute carrier family 39 (metal ion transporter), member 11	Slc39a11
1447621_s_at	3.37923	0.801327	7.60971	1.16459	18.7715	0.00659115	transmembrane protein 173	Tmem173
1420349_at	2.22044	0.0406421	6.48067	0.440051	19.1627	7.53799e-05	prostaglandin F receptor	Ptgfr
1428622_at	4.3688	0.279141	8.72215	1.28273	20.4404	0.00455319	DEP domain containing 6	Depdc6
1418675_at	2.13083	0.01649	6.49629	1.43095	20.6127	0.00615471	oncostatin M receptor	Osmr
1448416_at	2.50572	0.347359	6.87333	1.41046	20.6433	0.00648131	matrix Gla protein	Mgp
1451257_at	2.57736	0.211035	7.05572	0.169214	22.2905	8.80196e-06	acyl-CoA synthetase long-chain family member 6	Acsl6
1426937_at	3.78501	0.26921	8.33043	1.34764	23.3512	0.00459677	RIKEN cDNA 6330406I15 gene	6330406I15Rik
1429348_at	6.96796	0.585467	11.5814	0.839282	24.4783	0.00145142	sema domain, immunoglobulin domain (Ig), short basic domain, secreted, (semaphorin) 3C	Sema3c
1419182_at	5.72994	0.924361	10.3693	1.19193	24.9224	0.00597571	sushi, von Willebrand factor type A, EGF and pentraxin domain containing 1	Svep1
1424617_at	2.75192	0.269716	7.39182	1.68499	24.9316	0.00924286	interferon-induced protein 35	Ifi35
1451289_at	6.63026	1.45204	11.3409	0.510561	26.1836	0.00608376	doublecortin-like kinase 1	Dclk1
1457058_at	5.17065	0.554264	9.92655	1.40268	27.0189	0.00546405	a disintegrin-like and metallopeptidase (reprolysin type) with thrombospondin type 1 motif, 2	Adamts2
1448254_at	8.66533	0.757821	13.463	1.60284	27.812	0.00939912	pleiotrophin	Ptn
1451348_at	3.8453	0.381772	8.70541	1.48723	29.0428	0.00539012	DEP domain containing 6	Depdc6
1443579_s_at	2.57095	0.471476	7.48154	1.5377	30.0771	0.00613575	DEP domain containing 6	Depdc6
1417505_s_at	4.07576	0.556332	8.99644	0.787041	30.2882	0.000902886	interleukin 11 receptor, alpha chain 1 /// interleukin 11 receptor, alpha chain 2 /// similar to interleukin 11 receptor, alpha chain 2 /// interleukin 11 receptor, alpha chain 2-like	Il11ra1 /// Il11ra2 /// LOC100038993 /// RP23-388P16.3
1424634_at	2.95523	0.0415881	8.16881	1.03562	37.106	0.000955763	transcription elongation factor A (SII)-like 1	Tceal1
1427919_at	2.32452	0.0852983	7.64542	1.73878	39.9713	0.00611223	sushi-repeat-containing protein, X-linked 2	Srpx2
1456722_at	4.44764	0.799088	9.79034	1.40282	40.5801	0.00458776	chordin-like 1	Chrdl1
1452244_at	3.02958	0.0549575	8.67069	0.737694	49.9048	0.000189822	RIKEN cDNA 6330406I15 gene	6330406I15Rik
1420696_at	3.60977	0.154085	9.25336	0.968934	49.9909	0.000570081	sema domain, immunoglobulin domain (Ig), short basic domain, secreted, (semaphorin) 3C	Sema3c
1418674_at	4.94559	1.95204	10.7926	0.80185	57.5604	0.00865479	oncostatin M receptor	Osmr
1423754_at	7.24677	0.72117	13.2825	1.20194	65.6034	0.00172694	interferon induced transmembrane protein 3	Ifitm3
1416424_at	2.10972	0.0199197	8.19806	2.23522	68.041	0.00918786	mannose-6-phosphate receptor binding protein 1	M6prbp1
1434881_s_at	4.28674	0.735604	10.421	1.77381	70.2412	0.00521452	potassium channel tetramerisation domain containing 12	Kctd12
1428671_at	2.10471	0.0561986	8.6343	0.426698	92.3851	1.24624e-05	RIKEN cDNA 2200002D01 gene	2200002D01Rik
1421917_at	1.90872	0.0275594	8.6584	0.710199	107.611	7.99793e-05	platelet derived growth factor receptor, alpha polypeptide	Pdgfra
1445897_s_at	3.12507	0.385384	10.082	1.45536	124.238	0.00132153	interferon-induced protein 35	Ifi35
1419309_at	3.7085	0.585219	11.5952	0.253647	236.665	2.81087e-05	podoplanin	Pdpn
1457769_at	3.30153	0.0869734	11.6324	1.53046	321.995	0.000709964	histocompatibility 60a	H60a
1416072_at	2.20195	0.159171	11.6443	0.726054	695.711	2.52512e-05	CD34 antigen	Cd34
