# Supplementary material for: Distinct Early Molecular Responses to Mutations Causing vLINCL and JNCL Presage ATP Synthase Subunit C Accumulation in Cerebellar Cells
Source: PLoS One. 2011 Feb 17;6(2):e17118. doi: 10.1371/journal.pone.0017118 (PMC3040763; doi:10.1371/journal.pone.0017118)
Supplement: Table S2 — Significant probes in the Cb Cln6 nclf dataset. The Affymetrix probes (Probe ID), with significant (p<0.01, Student's t-test) expression level differences in the CbCln6 nclf/nclf cells, versus the CbCln6 +/+ cells are shown, along with the corresponding gene symbols and titles. Mean expression values were determined across three biological replicates per genotype, and the standard deviation (SD) for the replicates is shown. Log2 fold-change (‘Fold Change’) is also shown. A cut-off was applied of greater than 1.5-fold change, to arrive at the list of significant probes. (XLS) [file pone.0017118.s006.xls]

## Sheet: Sheet1
Table S2. Significant Probes in CbCln6nclf dataset
Probe	CbCln6+/+ mean	SD	CbCln6nclf/nclf mean	SD	Fold Change	t-test	Gene Title	Gene Symbol
1450843_a_at	13.5555	0.507448	2.85024	0.380951	-1669.56	8.16479e-06	serine (or cysteine) peptidase inhibitor, clade H, member 1	Serpinh1
1416503_at	12.7864	1.5372	2.23067	0.383111	-1505.21	0.000321948	latexin	Lxn
1453572_a_at	12.9296	0.164767	2.57044	0.447617	-1313.48	2.98239e-06	proteolipid protein 2	Plp2
1456733_x_at	13.242	0.755254	3.30991	0.532356	-976.93	4.89957e-05	serine (or cysteine) peptidase inhibitor, clade H, member 1	Serpinh1
1439407_x_at	10.771	0.465251	1.95963	0.00595575	-449.234	5.15169e-06	transgelin 2	Tagln2
1425455_a_at	12.123	0.272257	3.38192	0.803003	-427.885	5.78102e-05	churchill domain containing 1	Churc1
1425528_at	10.6984	1.88972	2.31669	0.23068	-333.528	0.00158785	paired related homeobox 1	Prrx1
1426529_a_at	10.792	0.505009	2.62029	0.260526	-288.359	1.54226e-05	transgelin 2	Tagln2
1426260_a_at	9.73409	0.588056	2.05069	0.651468	-205.557	0.000110265	UDP glucuronosyltransferase 1 family, polypeptide A2 /// UDP glucuronosyltransferase 1 family, polypeptide A6A /// UDP glycosyltransferase 1 family, polypeptide A10 /// UDP glucuronosyltransferase 1 family, polypeptide A7C /// UDP glucuronosyltransferase	LOC632297 /// Ugt1a1 /// Ugt1a10 /// Ugt1a2 /// Ugt1a5 /// Ugt1a6a /// Ugt1a6b /// Ugt1a7c /// Ugt1a9
1425458_a_at	11.1876	0.587029	4.02032	2.3812	-143.738	0.00717127	growth factor receptor bound protein 10	Grb10
1460456_at	10.3295	0.545779	3.27397	0.0103632	-133.02	2.35734e-05	RIKEN cDNA 2010316F05 gene	2010316F05Rik
1448303_at	9.55146	1.05934	2.55237	0.7333	-127.919	0.000711069	glycoprotein (transmembrane) nmb	Gpnmb
1454658_at	9.6311	1.884	2.83858	0.093122	-110.855	0.00336696	ilvB (bacterial acetolactate synthase)-like	Ilvbl
1437718_x_at	10.9285	1.89057	4.46029	1.21796	-88.5381	0.00758857	fibromodulin	Fmod
1439774_at	8.89069	2.03881	2.5095	0.021485	-83.3547	0.0056141	paired related homeobox 1	Prrx1
1437685_x_at	10.8031	1.82578	4.55667	0.936305	-75.9197	0.00620033	fibromodulin	Fmod
1447849_s_at	8.42056	0.993972	2.25322	0.101669	-71.8716	0.000433647	avian musculoaponeurotic fibrosarcoma (v-maf) AS42 oncogene homolog	Maf
1437324_x_at	10.039	1.85339	3.9057	1.33837	-70.1933	0.00968448	fibromodulin	Fmod
1422788_at	8.09395	0.663875	2.12503	0.00150295	-62.6358	9.9273e-05	solute carrier family 43, member 3	Slc43a3
1417288_at	8.52801	1.74867	2.68634	0.207423	-57.3477	0.00454732	pleckstrin homology domain-containing, family A (phosphoinositide binding specific) member 2	Plekha2
1424783_a_at	8.78579	0.709168	2.99988	0.305224	-55.1737	0.000203255	UDP glucuronosyltransferase 1 family, polypeptide A2 /// UDP glucuronosyltransferase 1 family, polypeptide A6A /// UDP glycosyltransferase 1 family, polypeptide A10 /// UDP glucuronosyltransferase 1 family, polypeptide A7C /// UDP glucuronosyltransferase	LOC632297 /// Ugt1a1 /// Ugt1a10 /// Ugt1a2 /// Ugt1a5 /// Ugt1a6a /// Ugt1a6b /// Ugt1a7c /// Ugt1a9
1415904_at	8.44249	1.00243	2.78126	0.21995	-50.6057	0.000670275	lipoprotein lipase	Lpl
1452366_at	7.93183	0.71995	2.28499	0.0583602	-50.1033	0.000172171	chondroitin sulfate N-acetylgalactosaminyltransferase 1	Csgalnact1
1415857_at	8.97976	0.938725	3.35226	0.011035	-49.4363	0.000485879	embigin	Emb
1456084_x_at	13.5506	1.54649	8.01207	1.2227	-46.481	0.00824352	fibromodulin	Fmod
1425526_a_at	7.86338	1.63153	2.37646	0.109367	-44.8464	0.00436186	paired related homeobox 1	Prrx1
1417505_s_at	9.47166	0.491897	4.02448	1.65191	-43.6277	0.00542028	interleukin 11 receptor, alpha chain 1 /// interleukin 11 receptor, alpha chain 2 /// similar to interleukin 11 receptor, alpha chain 2 /// interleukin 11 receptor, alpha chain 2-like	Il11ra1 /// Il11ra2 /// LOC100038993 /// RP23-388P16.3
1449876_at	7.92617	0.392473	2.58319	0.227026	-40.5879	3.40251e-05	protein kinase, cGMP-dependent, type I	Prkg1
1418868_at	7.82351	0.559985	2.56056	0.11071	-38.3978	8.98937e-05	engrailed 2	En2
1426261_s_at	7.88998	0.775181	2.6414	0.00168699	-38.0173	0.000302407	UDP glucuronosyltransferase 1 family, polypeptide A2 /// UDP glucuronosyltransferase 1 family, polypeptide A6A /// UDP glycosyltransferase 1 family, polypeptide A10 /// UDP glucuronosyltransferase 1 family, polypeptide A7C /// UDP glucuronosyltransferase	LOC632297 /// Ugt1a1 /// Ugt1a10 /// Ugt1a2 /// Ugt1a5 /// Ugt1a6a /// Ugt1a6b /// Ugt1a7c /// Ugt1a9
1425457_a_at	8.12034	1.00312	3.10925	0.986281	-32.2469	0.00350429	growth factor receptor bound protein 10	Grb10
1435017_at	8.18876	1.41432	3.2329	0.599786	-31.0358	0.00503264	melanoma nuclear protein 13	Mel13
1415856_at	6.9941	1.14453	2.0906	0.00595615	-29.9297	0.00176029	embigin	Emb
1435191_at	7.88439	1.56879	2.99958	0.247381	-29.5443	0.005976	corneodesmosin	Cdsn
1433671_at	8.66037	0.0886541	3.78242	0.18814	-29.4043	2.19434e-06	RIKEN cDNA A130022J15 gene	A130022J15Rik
1416675_s_at	7.84311	0.360784	3.03813	0.825726	-27.9539	0.000763907	phospholipase C, delta 1	Plcd1
1457827_at	8.07557	0.564646	3.31805	0.20159	-27.0493	0.000162377	arylsulfatase J	Arsj
1434809_at	7.36504	0.189107	2.62564	0.603798	-26.7117	0.000203635	Rho GTPase activating protein 28	Arhgap28
1419738_a_at	13.9962	0.259712	9.31079	0.978744	-25.7312	0.00131492	tropomyosin 2, beta	Tpm2
1435857_s_at	7.31965	1.10876	2.6846	0.0478584	-24.8478	0.00193761	amyloid beta (A4) precursor-like protein 1	Aplp1
1418675_at	7.57302	0.373576	3.01027	1.52616	-23.6332	0.0073346	oncostatin M receptor	Osmr
1456060_at	9.3999	0.523998	4.87996	1.3164	-22.9423	0.00524007	avian musculoaponeurotic fibrosarcoma (v-maf) AS42 oncogene homolog	Maf
1449577_x_at	12.3226	0.332296	7.81687	0.741468	-22.7181	0.000656792	tropomyosin 2, beta	Tpm2
1454678_s_at	7.95508	0.10736	3.45605	0.670332	-22.6121	0.000328802	RIKEN cDNA A130022J15 gene	A130022J15Rik
1429977_at	7.02125	1.19145	2.53917	0.0947938	-22.3481	0.00289789	RIKEN cDNA 9030425L15 gene	9030425L15Rik
1425028_a_at	13.7422	0.194413	9.26964	1.05603	-22.2009	0.00195733	tropomyosin 2, beta	Tpm2
1416411_at	11.3646	0.456823	6.98121	1.51238	-20.8702	0.00861286	glutathione S-transferase, mu 2	Gstm2
1423635_at	7.59908	0.810538	3.28127	0.0119595	-19.9429	0.000767123	bone morphogenetic protein 2	Bmp2
1435339_at	7.15948	0.824842	2.89192	0.63345	-19.2603	0.00207059	potassium channel tetramerisation domain containing 15	Kctd15
1416473_a_at	7.15925	0.573046	2.91191	0.0790501	-18.9922	0.000220231	neighbor of Punc E11	Nope
1435321_at	6.33394	0.916205	2.10921	0.00773966	-18.6969	0.00133249	LIM and calponin homology domains 1	Limch1
1434877_at	6.88778	0.476064	2.67959	0.174562	-18.4838	0.000136107	neuronal pentraxin 1	Nptx1
1435828_at	6.61133	0.916823	2.41327	0.171831	-18.3544	0.00146096	avian musculoaponeurotic fibrosarcoma (v-maf) AS42 oncogene homolog	Maf
1416918_at	7.98814	0.518068	3.86512	0.60385	-17.4242	0.000852677	discs, large homolog 3 (Drosophila)	Dlg3
1419295_at	8.20566	1.09101	4.15494	1.05705	-16.5726	0.00989172	cAMP responsive element binding protein 3-like 1	Creb3l1
1433939_at	7.59186	0.76736	3.55774	1.12514	-16.3829	0.00683598	AF4/FMR2 family, member 3	Aff3
1451791_at	6.33356	0.208794	2.33992	0.00322053	-15.9296	4.95311e-06	tissue factor pathway inhibitor	Tfpi
1448432_at	6.59085	0.446924	2.60544	0.338432	-15.8391	0.000249908	phospholipase C, delta 1	Plcd1
1434492_at	7.294	0.397547	3.36762	0.448351	-15.204	0.00034366	RIKEN cDNA A130022J15 gene	A130022J15Rik
1429012_at	7.20175	1.27601	3.27758	0.229374	-15.1808	0.00632893	Rac/Cdc42 guanine nucleotide exchange factor (GEF) 6	Arhgef6
1454745_at	11.0335	0.78612	7.12352	1.19377	-15.0321	0.00905058	Rho GTPase activating protein 29	Arhgap29
1454824_s_at	7.11998	0.509201	3.24074	0.678486	-14.7153	0.00137512	mitochondrial tumor suppressor 1	Mtus1
1459888_at	6.61145	0.25862	2.7513	0.296292	-14.5218	7.02055e-05	hypothetical protein LOC545261	LOC545261
1416474_at	6.6986	0.62915	2.91742	0.041795	-13.7484	0.000485138	neighbor of Punc E11	Nope
1448898_at	6.61369	0.719055	2.84007	0.320468	-13.6764	0.00114926	chemokine (C-C motif) ligand 9	Ccl9
1420382_at	7.48139	0.669256	3.78241	0.69142	-12.9868	0.00264318	apolipoprotein B48 receptor	Apob48r
1446190_at	6.66405	0.839162	2.99291	0.425097	-12.7387	0.00249828	doublecortin-like kinase 1	Dclk1
1435504_at	6.42084	0.205475	2.7676	0.0821453	-12.5815	8.90207e-06	CAP-GLY domain containing linker protein family, member 4	Clip4
1417936_at	8.38504	0.902178	4.73592	0.963238	-12.5457	0.00871717	chemokine (C-C motif) ligand 9	Ccl9
1438511_a_at	6.94842	1.25396	3.29948	0.18046	-12.5441	0.0075503	RIKEN cDNA 1190002H23 gene	1190002H23Rik
1416273_at	6.62136	0.470697	3.00372	0.901489	-12.2749	0.00352196	tumor necrosis factor, alpha-induced protein 2	Tnfaip2
1423878_at	7.15696	0.938077	3.59788	0.0254108	-11.7867	0.00277884	glycophorin C	Gypc
1421936_at	5.80377	0.248842	2.28475	0.126375	-11.4639	2.60118e-05	dual adaptor for phosphotyrosine and 3-phosphoinositides 1	Dapp1
1433653_at	7.84522	0.15135	4.34156	0.816176	-11.3425	0.00186209	cDNA sequence BC029169	BC029169
1439827_at	6.2274	1.09864	2.74308	0.00919813	-11.1915	0.0053527	a disintegrin-like and metallopeptidase (reprolysin type) with thrombospondin type 1 motif, 12	Adamts12
1451019_at	6.83741	0.233211	3.35686	0.919765	-11.1622	0.00314497	cathepsin F	Ctsf
1430700_a_at	6.80156	0.861489	3.41559	0.0145925	-10.4539	0.00243433	phospholipase A2, group VII (platelet-activating factor acetylhydrolase, plasma)	Pla2g7
1422727_at	6.70329	0.401017	3.33048	0.0104952	-10.359	0.000129317	non-metastatic cells 5, protein expressed in (nucleoside-diphosphate kinase)	Nme5
1418196_at	7.7652	0.470288	4.43423	0.0761237	-10.0629	0.000266722	telomerase associated protein 1	Tep1
1434510_at	7.66781	0.103733	4.39028	0.550341	-9.69695	0.000533222	3'-phosphoadenosine 5'-phosphosulfate synthase 2	Papss2
1422476_at	10.7793	0.795449	7.5392	0.379845	-9.44875	0.00312084	interferon gamma inducible protein 30	Ifi30
1444139_at	9.61419	0.655182	6.38453	0.957621	-9.38047	0.0085162	DNA-damage-inducible transcript 4-like	Ddit4l
1418710_at	10.0845	0.583744	6.89427	0.573425	-9.1276	0.00250753	CD59a antigen	Cd59a
1436501_at	6.09151	1.01513	2.92998	0.162363	-8.94779	0.00597895	mitochondrial tumor suppressor 1	Mtus1
1418945_at	5.63233	1.03503	2.49534	0.00675406	-8.79687	0.00629961	matrix metallopeptidase 3	Mmp3
1444512_at	7.03621	0.914985	3.92635	0.46406	-8.63297	0.00629613	Rho GTPase activating protein 29	Arhgap29
1429830_a_at	9.8541	0.589078	6.81311	0.604642	-8.23057	0.00336209	CD59a antigen	Cd59a
1452365_at	6.13926	0.766295	3.1675	0.0213599	-7.84493	0.00256137	chondroitin sulfate N-acetylgalactosaminyltransferase 1	Csgalnact1
1424829_at	6.62504	0.634883	3.65829	0.0378996	-7.81776	0.0012751	RIKEN cDNA A830007P12 gene	A830007P12Rik
1437760_at	6.82593	0.694975	3.95673	0.421652	-7.30662	0.00362433	UDP-N-acetyl-alpha-D-galactosamine:polypeptide N-acetylgalactosaminyltransferase 12	Galnt12
1419061_at	9.79448	0.340094	6.9319	0.441388	-7.27317	0.000881559	ras homolog gene family, member D	Rhod
1439368_a_at	7.35729	0.243506	4.52682	0.868155	-7.11306	0.00555325	solute carrier family 9 (sodium/hydrogen exchanger), member 3 regulator 2	Slc9a3r2
1430353_at	7.96663	0.49832	5.1509	0.716753	-7.04076	0.00503521	GLIS family zinc finger 3	Glis3
1448742_at	6.23872	0.767644	3.46779	0.318605	-6.82551	0.00446573	snail homolog 1 (Drosophila)	Snai1
1455395_at	8.07809	0.324522	5.35476	0.940883	-6.60396	0.00904163	3-oxoacyl-ACP synthase, mitochondrial	Oxsm
1416926_at	11.671	0.878522	8.95449	0.517831	-6.57299	0.00992618	transformation related protein 53 inducible nuclear protein 1	Trp53inp1
1428547_at	5.91358	0.78841	3.20539	0.533365	-6.53502	0.00788485	5' nucleotidase, ecto	Nt5e
1451790_a_at	6.89936	0.650479	4.20187	0.0180236	-6.48674	0.00199292	tissue factor pathway inhibitor	Tfpi
1449682_s_at	8.81588	0.233824	6.12749	0.887973	-6.44597	0.00712527	tubulin, beta 2b /// tubulin, beta 2a, pseudogene 2	Tubb2a-ps2 /// Tubb2b
1436329_at	6.88664	0.771076	4.21269	0.327676	-6.38171	0.00523144	early growth response 3	Egr3
1429027_at	7.17478	0.2575	4.50375	0.488328	-6.36886	0.00110916	RIKEN cDNA 0610007N19 gene	0610007N19Rik
1423805_at	8.39144	0.330372	5.76109	0.509852	-6.19175	0.0016917	disabled homolog 2 (Drosophila)	Dab2
1437092_at	5.33503	0.772343	2.75579	0.0134285	-5.97623	0.00444105	CAP-GLY domain containing linker protein family, member 4 /// similar to CAP-GLY domain containing linker protein family, member 4	Clip4 /// LOC100048376
1419978_s_at	10.0905	0.729547	7.53254	0.0989594	-5.88882	0.00384036	DNA segment, Chr 10, ERATO Doi 610, expressed	D10Ertd610e
1435293_at	6.21828	0.262125	3.68971	0.562773	-5.77	0.00212929	a disintegrin and metallopeptidase domain 22	Adam22
1447975_a_at	8.1002	0.13864	5.5855	0.345182	-5.71479	0.00030425	hypothetical protein LOC545261	LOC545261
1428284_at	6.53937	0.586942	4.03369	0.0889714	-5.67916	0.0018621	RIKEN cDNA 8430427H17 gene	8430427H17Rik
1453795_at	5.48485	0.82435	3.07308	0.00251203	-5.3213	0.00714346	fumarylacetoacetate hydrolase domain containing 2A	Fahd2a
1442203_at	5.33013	0.599037	2.91868	0.194135	-5.32011	0.0026807	hypothetical LOC552880	LOC552880
1449065_at	5.75718	0.454032	3.39473	0.445864	-5.14242	0.00300795	acyl-CoA thioesterase 1 /// similar to acyl-CoA thioesterase	Acot1 /// LOC100044830
1438139_at	4.73344	0.633828	2.39228	0.224444	-5.0671	0.00381055	Rho GTPase activating protein 28	Arhgap28
1438635_x_at	7.19015	0.280178	4.85508	0.571343	-5.04574	0.0031405	RIKEN cDNA B930041F14 gene	B930041F14Rik
1448886_at	4.77715	0.450531	2.45663	0.231567	-4.99509	0.00136599	GATA binding protein 3	Gata3
1420380_at	11.2288	0.604443	8.94304	0.390398	-4.87605	0.00532128	chemokine (C-C motif) ligand 2	Ccl2
1416516_at	8.2235	0.0410695	5.99082	0.300039	-4.70008	0.000216712	fascin homolog 1, actin bundling protein (Strongylocentrotus purpuratus)	Fscn1
1434129_s_at	9.11064	0.379511	6.8789	0.652073	-4.69698	0.00686979	lipoma HMGIC fusion partner-like 2	Lhfpl2
1420938_at	9.73073	0.461987	7.50811	0.379422	-4.66741	0.00299195	heparan sulfate 6-O-sulfotransferase 2	Hs6st2
1451479_a_at	8.0231	0.203698	5.81645	0.690663	-4.61604	0.00605504	transmembrane protein 53	Tmem53
1430062_at	4.58139	0.43562	2.38855	0.0126206	-4.57205	0.000954661	hedgehog interacting protein-like 1	Hhipl1
1421987_at	4.57457	0.171899	2.39444	0.147907	-4.53194	7.6203e-05	3'-phosphoadenosine 5'-phosphosulfate synthase 2	Papss2
1420641_a_at	10.1201	0.562226	7.95731	0.24592	-4.47797	0.00364381	sulfide quinone reductase-like (yeast)	Sqrdl
1418195_at	6.72874	0.374892	4.59281	0.298598	-4.39523	0.00151635	UDP-N-acetyl-alpha-D-galactosamine:polypeptide N-acetylgalactosaminyltransferase 10	Galnt10
1452324_at	9.31941	0.0260809	7.20307	0.190855	-4.33591	4.49261e-05	plasmacytoma variant translocation 1	Pvt1
1449203_at	4.58946	0.697613	2.50786	0.00680918	-4.23274	0.00666124	solute carrier organic anion transporter family, member 1a5	Slco1a5
1428738_a_at	10.0153	0.608243	7.93539	0.480229	-4.22772	0.00967224	DNA segment, Chr 14, ERATO Doi 449, expressed /// similar to D14Ertd449e protein	D14Ertd449e /// LOC100039192 /// LOC100039257
1421976_at	5.46117	0.281728	3.39338	0.541442	-4.19242	0.00421192	matrix metallopeptidase 19	Mmp19
1439649_at	6.72916	0.566986	4.67434	0.286675	-4.15491	0.0049863	arginine decarboxylase	Adc
1415951_at	11.714	0.30553	9.67372	0.0945889	-4.11317	0.000381538	FK506 binding protein 10	Fkbp10
1431189_a_at	5.15061	0.511547	3.12415	0.157445	-4.07404	0.00279652	fumarylacetoacetate hydrolase domain containing 2A	Fahd2a
1454646_at	7.90272	0.290471	5.92462	0.645247	-3.93974	0.00838871	t-complex 11 (mouse) like 2	Tcp11l2
1418865_at	7.90958	0.505131	5.9592	0.474938	-3.86477	0.00820617	zinc finger protein 385A	Zfp385a
1428954_at	5.49238	0.41888	3.55219	0.352698	-3.83755	0.00357394	solute carrier family 9 (sodium/hydrogen exchanger), member 3 regulator 2	Slc9a3r2
1427278_at	5.6751	0.718313	3.73715	0.0418631	-3.83159	0.00955389	CAP-GLY domain containing linker protein family, member 4	Clip4
1423549_at	8.20204	0.289461	6.29613	0.440095	-3.74744	0.00330821	solute carrier family 1 (glutamate/neutral amino acid transporter), member 4	Slc1a4
1421002_at	10.5132	0.283619	8.61126	0.563275	-3.73726	0.0064112	angiopoietin-like 2	Angptl2
1420336_at	4.36114	0.625031	2.46395	0.0896073	-3.72487	0.0064975	ADAMTS-like 5	Adamtsl5
1450047_at	12.0293	0.522318	10.1344	0.304475	-3.71887	0.00558531	heparan sulfate 6-O-sulfotransferase 2	Hs6st2
1450085_at	9.67815	0.140339	7.79452	0.390882	-3.69003	0.00141874	angiopoietin-like 2	Angptl2
1437473_at	5.15207	0.348046	3.26936	0.0265971	-3.68768	0.000730989	avian musculoaponeurotic fibrosarcoma (v-maf) AS42 oncogene homolog	Maf
1451270_at	8.70499	0.0827139	6.82861	0.375301	-3.67151	0.0010713	dual specificity phosphatase 18	Dusp18
1435836_at	5.1925	0.629754	3.34172	0.0696263	-3.60697	0.00718306	pyruvate dehydrogenase kinase, isoenzyme 1	Pdk1
1449632_s_at	12.5822	0.376096	10.7442	0.0902413	-3.57533	0.00118769	FK506 binding protein 10	Fkbp10
1422438_at	13.6149	0.10249	11.785	0.310579	-3.55515	0.000634517	epoxide hydrolase 1, microsomal	Ephx1
1429410_at	8.29345	0.308717	6.46951	0.508047	-3.54048	0.00602959	enhancer of yellow 2 homolog (Drosophila)	Eny2
1449687_at	7.107	0.615749	5.32515	0.0271051	-3.43866	0.00745165	DNA segment, Chr 10, ERATO Doi 610, expressed	D10Ertd610e
1436193_at	8.47504	0.384511	6.76091	0.244154	-3.28098	0.00285994	mannosidase, alpha, class 1C, member 1	Man1c1
1460196_at	10.8265	0.230814	9.11807	0.102527	-3.26803	0.000303524	carbonyl reductase 1	Cbr1
1423550_at	9.00335	0.279459	7.30021	0.575656	-3.25607	0.00995616	solute carrier family 1 (glutamate/neutral amino acid transporter), member 4	Slc1a4
1418539_a_at	5.11238	0.301203	3.42047	0.48876	-3.23082	0.00696174	protein tyrosine phosphatase, receptor type, E	Ptpre
1442595_at	10.1446	0.0601737	8.46101	0.530903	-3.21227	0.0054785	Transcribed locus	---
1448901_at	4.99046	0.20605	3.31367	0.191529	-3.19718	0.000496695	carboxypeptidase X 1 (M14 family)	Cpxm1
1420498_a_at	11.1583	0.382127	9.51001	0.430439	-3.13467	0.00770558	disabled homolog 2 (Drosophila)	Dab2
1455090_at	11.5895	0.25381	9.96619	0.417136	-3.08076	0.00451209	angiopoietin-like 2	Angptl2
1455604_at	8.54787	0.366132	6.9248	0.22755	-3.0803	0.00285504	frizzled homolog 5 (Drosophila)	Fzd5
1451196_at	11.319	0.554753	9.70451	0.168856	-3.06207	0.00850827	yippee-like 5 (Drosophila)	Ypel5
1426873_s_at	7.3079	0.363259	5.70455	0.133428	-3.03849	0.00199687	junction plakoglobin	Jup
1418586_at	6.14639	0.538863	4.55801	0.0937147	-3.00711	0.00733363	adenylate cyclase 9	Adcy9
1417632_at	8.6086	0.464618	7.03178	0.265113	-2.98311	0.00695572	ATPase, H+ transporting, lysosomal V0 subunit A1	Atp6v0a1
1456482_at	10.8283	0.173208	9.25558	0.358249	-2.97456	0.0023832	phosphatidylinositol 3 kinase, regulatory subunit, polypeptide 3 (p55)	Pik3r3
1426481_at	11.6182	0.224207	10.0471	0.210067	-2.97128	0.000897399	kelch-like 22 (Drosophila)	Klhl22
1418123_at	10.2234	0.303387	8.65525	0.485748	-2.96532	0.00901927	unc-119 homolog (C. elegans)	Unc119
1439087_a_at	8.5486	0.229622	6.99097	0.0902967	-2.94369	0.000397339	phosphoinositide-3-kinase interacting protein 1	Pik3ip1
1431352_s_at	8.08503	0.273037	6.52837	0.071787	-2.94173	0.000671398	plasmacytoma variant translocation 1	Pvt1
1456500_at	8.78848	0.187404	7.23395	0.263547	-2.93737	0.00113695	anterior pharynx defective 1b homolog (C. elegans)	Aph1b
1448378_at	10.2394	0.0793698	8.70413	0.531179	-2.89844	0.00775454	fascin homolog 1, actin bundling protein (Strongylocentrotus purpuratus)	Fscn1
1452009_at	8.54012	0.329774	7.00809	0.279217	-2.89193	0.00356504	RIKEN cDNA 1810054D07 gene	1810054D07Rik
1449304_at	8.33931	0.26459	6.8077	0.0938343	-2.8911	0.000699438	RIKEN cDNA 2310061J03 gene	2310061J03Rik
1451550_at	9.0581	0.141427	7.52749	0.386348	-2.88908	0.00298461	Eph receptor B3	Ephb3
1423686_a_at	12.9997	0.509865	11.4751	0.169864	-2.87717	0.00796459	proline rich 13	Prr13
1416414_at	10.4291	0.354392	8.91146	0.160924	-2.8632	0.00250646	elastin microfibril interfacer 1	Emilin1
1451501_a_at	9.65242	0.539275	8.13657	0.180553	-2.85967	0.00990531	growth hormone receptor	Ghr
1422997_s_at	7.85688	0.274105	6.3455	0.160365	-2.85083	0.00118117	acyl-CoA thioesterase 1 /// acyl-CoA thioesterase 2 /// similar to acyl-CoA thioesterase	Acot1 /// Acot2 /// LOC100044830
1417756_a_at	6.78251	0.0462752	5.27563	0.288219	-2.84193	0.00086541	lymphocyte specific 1	Lsp1
1451822_a_at	6.9165	0.467309	5.40976	0.296242	-2.84167	0.00919381	secernin 2	Scrn2
1451809_s_at	7.73856	0.30396	6.23256	0.380526	-2.8402	0.0058623	RWD domain containing 3	Rwdd3
1434228_at	9.1538	0.53972	7.65871	0.036835	-2.81881	0.00873165	protein phosphatase 2C, magnesium dependent, catalytic subunit	Ppm2c
1434755_at	4.33373	0.27333	2.83872	0.127217	-2.81866	0.00100956	coronin, actin binding protein, 2B	Coro2b
1423889_at	7.69826	0.0770712	6.20506	0.311724	-2.81513	0.00129029	predicted gene, EG434402	EG434402
1455178_at	6.34694	0.406549	4.86912	0.180893	-2.78527	0.00452871	small G protein signaling modulator 2	Sgsm2
1417578_a_at	9.19928	0.131939	7.72761	0.180655	-2.77342	0.000338373	GDP-mannose pyrophosphorylase A	Gmppa
1417516_at	11.7531	0.166354	10.2932	0.228121	-2.75086	0.000859873	DNA-damage inducible transcript 3	Ddit3
1419664_at	7.13916	0.072458	5.6946	0.526177	-2.72181	0.00923481	serine racemase	Srr
1425021_a_at	7.95197	0.330891	6.51404	0.195743	-2.70932	0.00292619	peroxisome biogenesis factor 16	Pex16
1430780_a_at	11.8158	0.304864	10.3829	0.0937065	-2.69999	0.00147047	phosphomannomutase 1	Pmm1
1419450_at	9.99584	0.328935	8.56715	0.157398	-2.69201	0.00246202	ORM1-like 3 (S. cerevisiae)	Ormdl3
1423918_at	10.3735	0.131001	8.94818	0.229635	-2.68571	0.000732243	rhomboid domain containing 1	Rhbdd1
1435727_s_at	11.1766	0.424328	9.75989	0.21508	-2.6698	0.0067067	LIM domain and actin binding 1	Lima1
1428332_at	8.43463	0.321736	7.02069	0.080927	-2.66465	0.00179521	phosphoinositide-3-kinase interacting protein 1	Pik3ip1
1449519_at	10.6771	0.40325	9.26352	0.281661	-2.66403	0.00760948	growth arrest and DNA-damage-inducible 45 alpha	Gadd45a
1438549_a_at	7.40473	0.152834	6.00023	0.298899	-2.64725	0.00192505	serine racemase	Srr
1437127_at	5.91474	0.14582	4.54263	0.348878	-2.5885	0.0032729	RIKEN cDNA A630033E08 gene	A630033E08Rik
1417579_x_at	9.16398	0.142019	7.79836	0.211029	-2.57688	0.000744153	GDP-mannose pyrophosphorylase A	Gmppa
1456003_a_at	9.82718	0.208637	8.46898	0.457549	-2.56365	0.00946131	solute carrier family 1 (glutamate/neutral amino acid transporter), member 4	Slc1a4
1417477_at	9.9177	0.331547	8.5626	0.0197914	-2.55815	0.00211559	gene trap locus F3b	Gtlf3b
1416668_at	14.2235	0.21221	12.8795	0.258305	-2.53849	0.00223566	tetratricopeptide repeat domain 35	Ttc35
1433505_a_at	5.70059	0.260508	4.36018	0.14089	-2.53224	0.00143018	leucine rich repeat containing 8D	Lrrc8d
1437712_x_at	8.01682	0.436913	6.6838	0.10747	-2.51929	0.0068313	exosome component 4	Exosc4
1447207_at	4.9941	0.347241	3.66231	0.191967	-2.51716	0.00435688	zyg-ll homolog B (C. elegans)	Zyg11b
1424167_a_at	11.2788	0.47824	9.94812	0.0550881	-2.51516	0.00872696	phosphomannomutase 1	Pmm1
1417018_at	12.6666	0.283794	11.3393	0.217285	-2.5093	0.00300505	epidermal growth factor-containing fibulin-like extracellular matrix protein 2	Efemp2
1436910_at	9.57478	0.165652	8.25085	0.252622	-2.50347	0.00161563	RAS protein activator like 2	Rasal2
1449694_s_at	9.13319	0.156834	7.81578	0.147558	-2.49219	0.000448894	COMM domain containing 5	Commd5
1450650_at	12.0042	0.359441	10.6889	0.226571	-2.48847	0.00584006	myosin X	Myo10
1424051_at	12.204	0.05638	10.8893	0.390034	-2.4874	0.00445602	collagen, type IV, alpha 2	Col4a2
1457024_x_at	9.43681	0.303167	8.12459	0.368633	-2.48325	0.00889195	solute carrier family 35 (UDP-galactose transporter), member A2	Slc35a2
1418781_at	8.36502	0.131174	7.06324	0.0922326	-2.46532	0.000148449	NAT9 /// hypothetical protein LOC100044159	LOC100044159 /// Nat9
1417249_at	7.05846	0.303457	5.76499	0.268477	-2.45116	0.0052267	polymerase (DNA directed), mu	Polm
1432181_s_at	9.30696	0.243098	8.01709	0.220842	-2.44507	0.00243998	SCO cytochrome oxidase deficient homolog 2 (yeast)	Sco2
1441901_x_at	5.88874	0.159249	4.59974	0.408446	-2.44359	0.00701812	fumarylacetoacetate hydrolase domain containing 2A	Fahd2a
1426642_at	15.1583	0.213144	13.8715	0.388868	-2.43989	0.00735359	fibronectin 1	Fn1
1451369_at	9.59743	0.0743231	8.31167	0.0472924	-2.43811	1.45388e-05	COMM domain containing 5	Commd5
1422544_at	10.908	0.398913	9.62907	0.211249	-2.42656	0.0080018	myosin X	Myo10
1424268_at	7.16245	0.168075	5.88435	0.367742	-2.4252	0.00541613	spermine oxidase	Smox
1425654_a_at	10.2339	0.277289	8.95727	0.305294	-2.42274	0.0058405	LIM domain and actin binding 1	Lima1
1435265_at	4.43801	0.462298	3.1641	0.100125	-2.41816	0.00955604	Transcribed locus	---
1422774_at	4.94753	0.197308	3.67367	0.256166	-2.41808	0.00241171	RIKEN cDNA 1700088E04 gene	1700088E04Rik
1424242_at	9.75697	0.353705	8.48383	0.151278	-2.41687	0.00458706	biphenyl hydrolase-like (serine hydrolase, breast epithelial mucin-associated antigen)	Bphl
1454731_at	12.4895	0.18789	11.2238	0.209703	-2.40444	0.00146749	myosin X	Myo10
1424685_at	10.5126	0.415271	9.26507	0.154426	-2.37443	0.00817707	exosome component 4	Exosc4
1435830_a_at	5.16125	0.12318	3.91919	0.371422	-2.36537	0.0053363	RIKEN cDNA 5430435G22 gene	5430435G22Rik
1427565_a_at	7.76065	0.125247	6.52922	0.16005	-2.348	0.000466006	ATP-binding cassette, sub-family C (CFTR/MRP), member 5	Abcc5
1455458_x_at	9.40661	0.0982778	8.1753	0.127065	-2.34781	0.00018602	GDP-mannose pyrophosphorylase A	Gmppa
1422465_a_at	9.65112	0.444372	8.42183	0.0945044	-2.34452	0.00940107	nucleoredoxin	Nxn
1416920_at	9.43912	0.121282	8.21809	0.424652	-2.33114	0.00871902	RNA binding motif protein 4	Rbm4
1417690_at	10.9396	0.442803	9.72884	0.0660044	-2.31459	0.00941824	protein kinase, AMP-activated, gamma 1 non-catalytic subunit	Prkag1
1426345_at	9.61484	0.236237	8.40611	0.135333	-2.31134	0.00153835	prolyl endopeptidase-like	Prepl
1448135_at	13.7591	0.28001	12.5512	0.303499	-2.30996	0.00714859	activating transcription factor 4	Atf4
1438000_x_at	12.621	0.231629	11.4241	0.343005	-2.29237	0.00744525	zinc finger protein 622	Zfp622
1439478_at	9.97194	0.226255	8.77588	0.244466	-2.29113	0.00340265	acyl-CoA thioesterase 2	Acot2
1426306_a_at	11.0452	0.206723	9.8505	0.382623	-2.2889	0.00891877	melanoma antigen, family D, 2 /// similar to melanoma antigen family D, 2	LOC100046560 /// Maged2
1438026_at	9.84836	0.065533	8.67111	0.41073	-2.26145	0.00802985	zinc finger protein 560	Zfp560
1444089_at	12.4621	0.286375	11.2864	0.191411	-2.25903	0.00409861	spectrin beta 2	Spnb2
1450718_at	4.36015	0.0907104	3.1954	0.101175	-2.24195	0.000119849	SH2B adaptor protein 2	Sh2b2
1450666_s_at	9.08227	0.36001	7.92107	0.236687	-2.23643	0.0095315	ataxin 10	Atxn10
1435475_at	9.42876	0.317578	8.26803	0.165604	-2.2357	0.00494973	lectin, mannose-binding 2-like	Lman2l
1431173_at	4.29513	0.288023	3.13765	0.283991	-2.23067	0.00772562	RIKEN cDNA A930008G19 gene	A930008G19Rik
1426257_a_at	13.4346	0.208724	12.2786	0.358448	-2.22842	0.00847827	seryl-aminoacyl-tRNA synthetase	Sars
1458688_at	3.62803	0.110618	2.47232	0.0172201	-2.22793	5.7494e-05	Rho GTPase activating protein 28	Arhgap28
1432533_a_at	8.51161	0.380816	7.38318	0.0636478	-2.18621	0.00716959	solute carrier family 35 (UDP-galactose transporter), member A2	Slc35a2
1451243_at	9.08191	0.381621	7.95686	0.0692621	-2.18109	0.00736389	arginyl aminopeptidase (aminopeptidase B)	Rnpep
1421059_a_at	10.2206	0.190491	9.09925	0.14779	-2.17547	0.00128946	asparagine-linked glycosylation 2 homolog (yeast, alpha-1,3-mannosyltransferase)	Alg2
1450895_a_at	10.4149	0.243852	9.30049	0.201271	-2.1651	0.00364343	RIKEN cDNA 1810020G14 gene	1810020G14Rik
1418775_at	10.2716	0.0937957	9.15804	0.313614	-2.16374	0.00414937	expressed sequence AI837181	AI837181
1424184_at	11.9027	0.322882	10.802	0.220431	-2.14463	0.00818051	acyl-Coenzyme A dehydrogenase, very long chain	Acadvl
1429174_at	7.77306	0.363496	6.68329	0.0921725	-2.12839	0.00731593	WD repeat domain 34	Wdr34
1434387_at	9.86994	0.283154	8.78208	0.282938	-2.12558	0.00925895	integrin alpha FG-GAP repeat containing 3	Itfg3
1416425_at	9.70943	0.309573	8.62805	0.199011	-2.11607	0.00703438	peroxisome biogenesis factor 19	Pex19
1436033_at	8.61675	0.137949	7.54014	0.0394602	-2.10909	0.000202255	cDNA sequence BC031353	BC031353
1438056_x_at	7.19644	0.193828	6.12606	0.274642	-2.09999	0.00527517	ATP-binding cassette, sub-family C (CFTR/MRP), member 5	Abcc5
1425621_at	9.7533	0.155975	8.68873	0.0662328	-2.09154	0.000404923	tripartite motif-containing 35	Trim35
1448332_at	9.65956	0.303615	8.59797	0.0921929	-2.08723	0.0044089	peroxisome biogenesis factor 19	Pex19
1442006_at	9.22011	0.181317	8.16138	0.259547	-2.08309	0.00441698	Transcribed locus	---
1452000_s_at	13.6009	0.198027	12.545	0.337983	-2.07894	0.00952857	seryl-aminoacyl-tRNA synthetase	Sars
1435952_at	8.62725	0.262495	7.57489	0.13013	-2.07392	0.00339839	Transcribed locus	---
1435089_at	8.86692	0.269891	7.819	0.116726	-2.06754	0.00349851	RIKEN cDNA 2010111I01 gene	2010111I01Rik
1451737_at	6.06731	0.173071	5.02307	0.261676	-2.06228	0.00449254	phosphatidylinositol 3-kinase, regulatory subunit, polypeptide 1 (p85 alpha)	Pik3r1
1436248_at	8.71134	0.204735	7.68192	0.162563	-2.04121	0.00241606	Transcribed locus	---
1423776_s_at	9.25983	0.193784	8.23376	0.117937	-2.03648	0.00143349	TBC1 domain family, member 22a	Tbc1d22a
1434823_x_at	13.146	0.182859	12.1243	0.198038	-2.03029	0.00278501	myeloma overexpressed 2	Myeov2
1460594_a_at	10.056	0.120759	9.03778	0.203437	-2.02544	0.00172994	GDP-mannose pyrophosphorylase A	Gmppa
1452959_a_at	6.12437	0.0809382	5.10859	0.341609	-2.02201	0.00742938	calpain 10	Capn10
1426534_a_at	9.86032	0.198042	8.84886	0.116285	-2.01594	0.00158586	ADP-ribosylation factor GTPase activating protein 3 /// similar to ADP-ribosylation factor GTPase activating protein 3	Arfgap3 /// LOC100045474
1433516_a_at	13.4256	0.117911	12.4163	0.222031	-2.0129	0.00224744	myeloma overexpressed 2	Myeov2
1438728_at	6.16539	0.316557	5.15619	0.0243513	-2.01279	0.00530859	Ngg1 interacting factor 3-like 1 (S. pombe)	Nif3l1
1424741_s_at	11.1298	0.35136	10.1265	0.0662616	-2.0047	0.00827584	cAMP responsive element binding protein 3	Creb3
1416803_at	11.8399	0.121909	10.8408	0.208034	-1.99886	0.00199562	FK506 binding protein 7	Fkbp7
1425550_a_at	13.0155	0.085338	12.0214	0.0830834	-1.99176	0.000133121	protein kinase, cAMP dependent regulatory, type I, alpha	Prkar1a
1418245_a_at	10.4224	0.264455	9.43343	0.110984	-1.9848	0.00394774	RNA binding motif protein 9	Rbm9
1442542_at	12.31	0.124853	11.3217	0.144865	-1.98389	0.000861663	eyes absent 4 homolog (Drosophila)	Eya4
1426398_at	11.1478	0.243855	10.1636	0.257553	-1.97824	0.00860832	ubiquitin-conjugating enzyme E2W (putative)	Ube2w
1452271_at	8.13363	0.0450659	7.14948	0.236298	-1.97814	0.002094	xenotropic and polytropic retrovirus receptor 1	Xpr1
1420745_a_at	11.1918	0.295527	10.2138	0.209401	-1.96981	0.00946759	cyclin D-type binding-protein 1	Ccndbp1
1429144_at	9.10257	0.120072	8.12626	0.231674	-1.96743	0.00292245	preimplantation protein 4	Prei4
1417108_at	7.61865	0.0978269	6.64387	0.235055	-1.96533	0.00268285	kinesin light chain 4	Klc4
1432885_at	3.51065	0.172026	2.54118	0.12796	-1.95813	0.00143504	RIKEN cDNA 4632432E15 gene	4632432E15Rik
1418042_a_at	8.92948	0.197748	7.96146	0.0230932	-1.95615	0.00108851	ATP-binding cassette, sub-family C (CFTR/MRP), member 5	Abcc5
1427230_at	6.36604	0.230286	5.40007	0.106954	-1.95338	0.0027471	RIKEN cDNA B930041F14 gene	B930041F14Rik
1427011_a_at	10.7714	0.315445	9.80559	0.1106	-1.9532	0.00746644	LanC (bacterial lantibiotic synthetase component C)-like 1	Lancl1
1430173_x_at	6.46476	0.339143	5.5072	0.0674729	-1.94203	0.00867095	cytochrome P450, family 4, subfamily f, polypeptide 16	Cyp4f16
1424430_at	9.28747	0.271333	8.34745	0.12183	-1.91855	0.00541965	MTERF domain containing 2	Mterfd2
1416747_at	11.0826	0.207264	10.1458	0.176473	-1.91423	0.00397771	DNA Segment, Chr 15, Mouse Genome Informatics 27	D15Mgi27
1451830_a_at	8.46644	0.296091	7.53112	0.14545	-1.91232	0.00798147	spectrin beta 2	Spnb2
1428155_at	10.1717	0.185075	9.24377	0.234991	-1.90251	0.00579575	COMM domain containing 9	Commd9
1416775_at	6.85045	0.244346	5.92397	0.0724863	-1.90063	0.0032518	ATP5S-like	Atp5sl
1436351_at	10.0366	0.14809	9.11297	0.229266	-1.89693	0.00422847	coenzyme Q3 homolog, methyltransferase (yeast)	Coq3
1418128_at	10.084	0.164233	9.16532	0.225944	-1.89041	0.00469162	adenylate cyclase 6	Adcy6
1434263_at	7.70933	0.153487	6.79458	0.190588	-1.88525	0.00293217	RIKEN cDNA F630110N24 gene	F630110N24Rik
1416344_at	12.783	0.0395413	11.8767	0.228328	-1.87432	0.00247747	lysosomal-associated membrane protein 2	Lamp2
1441241_at	4.22268	0.0084343	3.31961	0.00477568	-1.87005	8.84399e-09	RIKEN cDNA 9630013D21 gene	9630013D21Rik
1450641_at	15.8667	0.0489988	14.9731	0.0731496	-1.85774	6.15066e-05	vimentin	Vim
1427294_a_at	10.5943	0.23269	9.71203	0.074669	-1.84333	0.00333449	solute carrier family 38, member 10	Slc38a10
1421937_at	4.92262	0.218247	4.04371	0.145699	-1.83898	0.0043913	dual adaptor for phosphotyrosine and 3-phosphoinositides 1	Dapp1
1431018_at	9.53181	0.0960398	8.65517	0.315235	-1.8361	0.00997369	RIKEN cDNA 1810013L24 gene /// similar to C04G2.8	1810013L24Rik /// LOC665231
1438155_x_at	8.66607	0.118774	7.79043	0.273046	-1.83483	0.00701411	phosphatidylinositol glycan anchor biosynthesis, class O	Pigo
1444112_at	8.12103	0.220776	7.24723	0.048215	-1.83249	0.00258576	Transcribed locus	---
1454829_at	7.70252	0.274632	6.83212	0.129446	-1.82817	0.00767601	RUN domain containing 1	Rundc1
1429400_at	9.18446	0.171472	8.31513	0.204371	-1.82681	0.00485223	chloride channel 5	Clcn5
1451412_a_at	10.1187	0.188033	9.25342	0.238394	-1.82166	0.00783963	intraflagellar transport 20 homolog (Chlamydomonas)	Ift20
1416173_at	6.96936	0.239684	6.10434	0.135888	-1.82137	0.00555094	pescadillo homolog 1, containing BRCT domain (zebrafish)	Pes1
1460346_at	10.7578	0.198912	9.89526	0.188619	-1.81818	0.00550756	arylsulfatase A	Arsa
1452446_a_at	10.1339	0.164674	9.27557	0.0796938	-1.81294	0.00124724	transmembrane and ubiquitin-like domain containing 2	Tmub2
1433773_at	9.63871	0.17081	8.78658	0.270815	-1.80517	0.00995819	ribonucleotide reductase M2 B (TP53 inducible)	Rrm2b
1421971_a_at	11.7749	0.147311	10.9239	0.211581	-1.80375	0.00463067	mitochondrial ribosomal protein S34	Mrps34
1417669_at	10.6527	0.169516	9.81026	0.160359	-1.79312	0.00333466	abhydrolase domain containing 12	Abhd12
1451897_a_at	9.57266	0.116692	8.73144	0.0586027	-1.79156	0.000367181	neighbor of Brca1 gene 1	Nbr1
1433548_at	7.39861	0.259493	6.55847	0.0639221	-1.79022	0.00552497	alpha globin regulatory element containing gene	Mare
1415992_at	6.73396	0.141557	5.90224	0.228898	-1.7798	0.00587529	phosphatidylinositol glycan anchor biosynthesis, class O	Pigo
1424986_s_at	8.93664	0.0681058	8.11097	0.198473	-1.77236	0.0024226	F-box and WD-40 domain protein 7, archipelago homolog (Drosophila)	Fbxw7
1460053_at	9.61682	0.187175	8.7912	0.0284732	-1.77229	0.00164638	SET and MYND domain containing 4	Smyd4
1452034_at	10.0648	0.061252	9.24216	0.268721	-1.76862	0.00665345	prolyl endopeptidase-like	Prepl
1451148_at	9.10468	0.097895	8.28459	0.121615	-1.76551	0.00080932	PTEN induced putative kinase 1 /// similar to PTEN induced putative kinase 1	LOC100047214 /// Pink1
1432526_a_at	11.0852	0.107363	10.2735	0.132492	-1.75528	0.00118059	SNF8, ESCRT-II complex subunit, homolog (S. cerevisiae)	Snf8
1441878_s_at	5.62773	0.191964	4.81898	0.0113929	-1.75169	0.00188758	RIKEN cDNA 1810049H13 gene	1810049H13Rik
1441937_s_at	9.83125	0.195067	9.02932	0.119278	-1.74343	0.00370996	PTEN induced putative kinase 1 /// similar to PTEN induced putative kinase 1	LOC100047214 /// Pink1
1435672_at	5.27651	0.167366	4.4809	0.145324	-1.73581	0.00340716	hypothetical protein 3830612M24	3830612M24
1417211_a_at	8.86269	0.185797	8.06891	0.0658311	-1.73361	0.00222178	RIKEN cDNA 1110032A03 gene /// hypothetical protein LOC100048251	1110032A03Rik /// LOC100048251
1437142_a_at	9.36842	0.19344	8.58335	0.108293	-1.72318	0.00358067	phosphatidylinositol glycan anchor biosynthesis, class O	Pigo
1453735_at	8.36198	0.103837	7.58622	0.139707	-1.7121	0.00151629	RIKEN cDNA 5730455P16 gene	5730455P16Rik
1448372_a_at	12.7364	0.222113	11.9606	0.165784	-1.71204	0.00835357	canopy 2 homolog (zebrafish)	Cnpy2
1434538_x_at	12.1743	0.0849236	11.4001	0.233347	-1.71026	0.00569143	eukaryotic translation initiation factor 2B, subunit 2 beta	Eif2b2
1423794_at	6.44945	0.220624	5.67567	0.00433258	-1.70974	0.00371279	harbinger transposase derived 1	Harbi1
1448517_at	10.663	0.202806	9.89314	0.151909	-1.70515	0.00624331	translocase of inner mitochondrial membrane 22 homolog (yeast)	Timm22
1436300_at	9.13877	0.0851619	8.36906	0.166466	-1.70492	0.00204608	receptor interacting protein kinase 5	Ripk5
1422418_s_at	11.6897	0.0883894	10.923	0.195779	-1.70142	0.00347789	suppressor of Ty 4 homolog 1 (S. cerevisiae) /// suppressor of Ty 4 homolog 2 (S. cerevisiae)	Supt4h1 /// Supt4h2
1460432_a_at	15.1454	0.178376	14.3872	0.0993857	-1.69132	0.00300678	eukaryotic translation initiation factor 3, subunit E	Eif3e
1420618_at	11.0304	0.135191	10.2725	0.194607	-1.69101	0.00519116	cytoplasmic polyadenylation element binding protein 4	Cpeb4
1417982_at	10.2217	0.144429	9.46512	0.0895124	-1.68948	0.0015215	insulin induced gene 2	Insig2
1460205_at	9.48917	0.242852	8.74685	0.0455262	-1.67287	0.00649972	dephospho-CoA kinase domain containing	Dcakd
1433668_at	11.5033	0.0860573	10.761	0.0909244	-1.67285	0.000506887	proline-rich nuclear receptor coactivator 1	Pnrc1
1451520_at	10.2366	0.226557	9.49705	0.118183	-1.66963	0.00742321	spastic paraplegia 20, spartin (Troyer syndrome) homolog (human)	Spg20
1448769_at	11.7505	0.149385	11.0153	0.110865	-1.66464	0.00238335	solute carrier family 35, member B1	Slc35b1
1426519_at	10.6173	0.238963	9.88879	0.130521	-1.65694	0.00977625	procollagen-proline, 2-oxoglutarate 4-dioxygenase (proline 4-hydroxylase), alpha 1 polypeptide	P4ha1
1455545_at	11.1871	0.109047	10.4607	0.140219	-1.65449	0.00209747	RIKEN cDNA 1110065P20 gene	1110065P20Rik
1422620_s_at	11.7202	0.144731	10.9954	0.164763	-1.65269	0.00460914	phosphatidic acid phosphatase 2a	Ppap2a
1426179_a_at	8.37801	0.26501	7.65343	0.0548145	-1.65242	0.00975181	twisted gastrulation homolog 1 (Drosophila)	Twsg1
1448343_a_at	11.9228	0.162855	11.1996	0.102015	-1.6508	0.00286043	neighbor of Brca1 gene 1	Nbr1
1426160_a_at	9.00109	0.0689588	8.27876	0.193069	-1.64984	0.00364838	serine/threonine kinase 16	Stk16
1440847_at	3.83229	0.0648147	3.11162	0.254772	-1.64795	0.00898277	metastasis suppressor 1	Mtss1
1453367_a_at	10.6912	0.111635	9.97221	0.151669	-1.64609	0.00271046	abhydrolase domain containing 12	Abhd12
1435347_at	8.11154	0.0683484	7.40484	0.189508	-1.63207	0.00370736	staufen (RNA binding protein) homolog 1 (Drosophila)	Stau1
1416810_at	11.3411	0.095152	10.6352	0.0684617	-1.63114	0.00047738	male enhanced antigen 1	Mea1
1421654_a_at	13.5193	0.16134	12.8165	0.0735056	-1.62763	0.0023571	lamin A	Lmna
1451051_a_at	9.29146	0.0453445	8.58931	0.256804	-1.62693	0.00956368	SCY1-like 1 (S. cerevisiae)	Scyl1
1422619_at	12.0653	0.0148562	11.3635	0.123171	-1.62654	0.000608201	phosphatidic acid phosphatase 2a	Ppap2a
1427295_at	9.77585	0.157456	9.09643	0.0688251	-1.60149	0.00237968	solute carrier family 38, member 10	Slc38a10
1421051_s_at	11.4351	0.106684	10.7558	0.202586	-1.60137	0.0067965	vacuolar protein sorting 25 (yeast)	Vps25
1449274_at	8.08216	0.0665187	7.40437	0.199258	-1.59969	0.00502939	RIKEN cDNA 2310038H17 gene	2310038H17Rik
1460254_at	7.16453	0.246792	6.4878	0.0514917	-1.59851	0.00966628	RIKEN cDNA 1810049H13 gene	1810049H13Rik
1423375_at	7.72322	0.178965	7.05232	0.0360698	-1.59206	0.00312356	RIKEN cDNA 1700023B02 gene	1700023B02Rik
1416210_at	10.5745	0.120791	9.90367	0.197762	-1.59204	0.00741474	IMP3, U3 small nucleolar ribonucleoprotein, homolog (yeast)	Imp3
1436795_at	8.09275	0.203499	7.42273	0.11844	-1.5911	0.00787948	RIKEN cDNA 9630058J23 gene	9630058J23Rik
1454650_at	12.9488	0.0772516	12.281	0.158057	-1.58858	0.00277086	tripartite motif-containing 35	Trim35
1424421_at	7.98142	0.188923	7.31382	0.126791	-1.58843	0.00707004	RFad1, flavin adenine dinucleotide synthetase, homolog (yeast)	Flad1
1415776_at	8.98738	0.149433	8.32652	0.0860265	-1.58103	0.00267216	aldehyde dehydrogenase family 3, subfamily A2	Aldh3a2
1436056_at	6.66304	0.188539	6.00384	0.0917869	-1.57921	0.00552506	kinesin family member 13B	Kif13b
1430348_at	3.17447	0.199502	2.51964	0.00396569	-1.57443	0.00472965	RIKEN cDNA 2900019E01 gene	2900019E01Rik
1416247_at	11.7275	0.181944	11.0752	0.0420879	-1.57168	0.00376614	dynactin 3	Dctn3
1415706_at	13.0686	0.0985864	12.418	0.171186	-1.56992	0.00466618	coatomer protein complex subunit alpha	Copa
1425840_a_at	7.89322	0.0389924	7.24341	0.186316	-1.56895	0.0040966	sema domain, immunoglobulin domain (Ig), short basic domain, secreted, (semaphorin) 3F	Sema3f
1427879_at	9.85911	0.046717	9.20951	0.12781	-1.56873	0.00116765	RIKEN cDNA 1810031K17 gene	1810031K17Rik
1451337_at	10.0697	0.205497	9.42746	0.0772268	-1.56076	0.00714409	proteasome (prosome, macropain) inhibitor subunit 1	Psmf1
1423283_at	12.3313	0.109646	11.6957	0.171023	-1.55352	0.00562251	phosphatidylinositol transfer protein, alpha	Pitpna
1417981_at	11.189	0.0873382	10.5576	0.0512441	-1.54897	0.000417157	insulin induced gene 2	Insig2
1437943_s_at	10.5113	0.0303568	9.88245	0.0725081	-1.54634	0.000157255	male enhanced antigen 1	Mea1
1437298_at	7.65921	0.214189	7.03453	0.0244584	-1.54187	0.00739096	WAS/WASL interacting protein family, member 2	Wipf2
1452094_at	11.2524	0.198655	10.6339	0.0925447	-1.53536	0.00810891	procollagen-proline, 2-oxoglutarate 4-dioxygenase (proline 4-hydroxylase), alpha 1 polypeptide	P4ha1
1421889_a_at	10.5365	0.219445	9.93439	0.0173697	-1.5179	0.00905535	amyloid beta (A4) precursor-like protein 2	Aplp2
1455558_at	9.561	0.1085	8.96839	0.150723	-1.50797	0.00523488	gene model 114, (NCBI)	Gm114
1456292_a_at	15.5097	0.058043	14.9198	0.0918506	-1.50515	0.000712673	vimentin	Vim
1416020_a_at	12.7908	0.118675	12.2023	0.109996	-1.50365	0.00324624	ATP synthase, H+ transporting, mitochondrial F0 complex, subunit c (subunit 9), isoform 1 /// similar to ATP synthase, H+ transporting, mitochondrial F0 complex, subunit c (subunit 9), isoform 1	Atp5g1 /// LOC100041835
1440289_at	6.25824	0.0923306	6.85102	0.17693	1.50815	0.00676952	GA repeat binding protein, beta 2	Gabpb2
1437993_x_at	13.387	0.152962	13.9824	0.143934	1.51095	0.00798376	quinoid dihydropteridine reductase	Qdpr
1437154_at	9.45572	0.133662	10.0549	0.17767	1.51482	0.00953567	centrosomal protein 170	Cep170
1456664_x_at	14.0522	0.0504751	14.6533	0.0853162	1.51685	0.000464728	heterogeneous nuclear ribonucleoprotein F /// similar to Hnrpf protein	Hnrpf /// LOC637008
1422848_a_at	12.3378	0.118915	12.9419	0.0502737	1.51999	0.00126045	poly(A) binding protein, nuclear 1	Pabpn1
1438487_s_at	10.4519	0.18371	11.0577	0.0500029	1.52183	0.00528915	zinc finger, ZZ domain containing 3	Zzz3
1455061_a_at	9.47452	0.0206334	10.0818	0.189619	1.52339	0.00527739	acetyl-Coenzyme A acyltransferase 2 (mitochondrial 3-oxoacyl-Coenzyme A thiolase)	Acaa2
1425241_a_at	11.2636	0.193696	11.8729	0.101963	1.52554	0.00851457	WD repeat and SOCS box-containing 1	Wsb1
1456502_at	5.37877	0.1318	5.98945	0.162552	1.52698	0.00720909	dual-specificity tyrosine-(Y)-phosphorylation regulated kinase 2 /// similar to Dual-specificity tyrosine-(Y)-phosphorylation regulated kinase 2	Dyrk2 /// LOC100044376
1438695_at	8.95534	0.131765	9.56723	0.142973	1.52826	0.00550324	RIKEN cDNA C230091D08 gene	C230091D08Rik
1416859_at	12.2912	0.137388	12.9121	0.154729	1.53789	0.00652617	FK506 binding protein 3	Fkbp3
1449617_at	3.58075	0.12503	4.20213	0.0461	1.53835	0.00127677	RIKEN cDNA 2900092E17 gene	2900092E17Rik
1421972_s_at	8.59842	0.197276	9.22057	0.110637	1.53917	0.00887697	host cell factor C1	Hcfc1
1434336_s_at	10.0406	0.0995138	10.6628	0.122174	1.53922	0.00239133	REST corepressor 1	Rcor1
1431115_at	2.82315	0.0695976	3.44567	0.130756	1.53956	0.00189252	TGFB-induced factor 2	Tgif2
1443869_at	7.88734	0.10049	8.51505	0.201741	1.54511	0.00849911	RIKEN cDNA E430028B21 gene	E430028B21Rik
1421139_a_at	9.06965	0.0831451	9.69759	0.188873	1.54535	0.0062106	zinc finger protein 386 (Kruppel-like)	Zfp386
1421582_a_at	6.54696	0.0746321	7.17498	0.200701	1.54544	0.00708092	cAMP responsive element binding protein 1	Creb1
1450829_at	2.71768	0.0673274	3.34935	0.000496362	1.54936	8.39216e-05	tumor necrosis factor, alpha-induced protein 3	Tnfaip3
1422849_a_at	13.6531	0.137716	14.2882	0.0456314	1.55309	0.00162212	poly(A) binding protein, nuclear 1	Pabpn1
1419074_at	10.1431	0.106067	10.7817	0.139407	1.55677	0.00321815	ChaC, cation transport regulator homolog 2 (E. coli)	Chac2
1416863_at	8.76038	0.0604279	9.40234	0.175467	1.56044	0.00390286	abhydrolase domain containing 8	Abhd8
1452220_at	9.03991	0.0124202	9.6845	0.0865216	1.56329	0.000216497	dedicator of cytokinesis 1	Dock1
1438502_x_at	5.11515	0.0763438	5.76227	0.093076	1.56603	0.000740505	ribosomal protein S17 /// predicted gene, EG383032 /// similar to ribosomal protein S17	EG383032 /// LOC100040123 /// LOC665772 /// Rps17
1450874_at	13.4182	0.072222	14.0698	0.127902	1.57096	0.00154262	matrin 3	Matr3
1417791_a_at	10.1051	0.104398	10.7591	0.171716	1.57349	0.00487628	zinc finger, matrin-like	Zfml
1442100_at	3.50238	0.14663	4.15818	0.116043	1.57549	0.0037107	inositol polyphosphate-5-phosphatase F	Inpp5f
1452449_at	5.05101	0.093263	5.71144	0.112882	1.58056	0.00144891	homeobox containing 1	Hmbox1
1454121_x_at	3.72237	0.0164855	4.38377	0.177683	1.58162	0.00302608	coiled-coil domain containing 18	Ccdc18
1456754_at	9.00639	0.113427	9.67557	0.151436	1.59017	0.00359742	zinc finger, FYVE domain containing 20	Zfyve20
1434724_at	6.72918	0.166208	7.40273	0.078519	1.59499	0.00315754	ubiquitin specific peptidase 31	Usp31
1456422_at	4.29134	0.143125	4.96866	0.145679	1.59918	0.00455114	RIKEN cDNA D030011O10 gene	D030011O10Rik
1426946_at	11.9843	0.104619	12.6671	0.166206	1.60529	0.00383033	importin 5	Ipo5
1448971_at	8.88521	0.103361	9.58326	0.241107	1.62232	0.00996334	RIKEN cDNA 2410022L05 gene	2410022L05Rik
1450724_at	9.61764	0.107031	10.3204	0.0366147	1.62762	0.000422892	expressed sequence AB030242	AB030242
1427014_at	4.40661	0.1665	5.1105	0.103564	1.62888	0.00340592	DENN/MADD domain containing 4B	Dennd4b
1437639_at	7.952	0.0789511	8.65784	0.215588	1.6311	0.00598554	RIKEN cDNA 3321401G04 gene	3321401G04Rik
1448174_at	11.1862	0.14326	11.8956	0.117926	1.63513	0.00269717	cullin 1	Cul1
1437099_x_at	12.2146	0.209349	12.9263	0.123801	1.63777	0.00713752	heterogeneous nuclear ribonucleoprotein F /// similar to Hnrpf protein	Hnrpf /// LOC637008
1429473_at	9.2624	0.204482	9.97634	0.156606	1.64028	0.0086413	RIKEN cDNA 1200003I07 gene	1200003I07Rik
1440989_at	4.78301	0.106634	5.50415	0.212417	1.64849	0.00627481	mitochondrial ribosomal protein L35	Mrpl35
1421151_a_at	8.1265	0.158966	8.84782	0.101503	1.6487	0.00269379	Eph receptor A2	Epha2
1428171_at	9.80813	0.0306492	10.5337	0.139992	1.65351	0.000932435	PRP39 pre-mRNA processing factor 39 homolog (yeast)	Prpf39
1434189_at	9.18564	0.209004	9.91255	0.10653	1.65509	0.00581873	stromal antigen 1 /// similar to Stromal antigen 1	LOC100045442 /// Stag1
1437585_x_at	8.06051	0.116561	8.78774	0.16655	1.65546	0.00344954	zinc finger protein 161	Zfp161
1421321_a_at	8.12401	0.163138	8.85352	0.118126	1.65807	0.00329567	neuroepithelial cell transforming gene 1	Net1
1436400_at	6.13901	0.155733	6.86929	0.0458413	1.65895	0.00146358	fragile X mental retardation gene 1, autosomal homolog	Fxr1
1452313_at	9.79085	0.0904135	10.5216	0.209242	1.65953	0.00514693	RIKEN cDNA 5930416I19 gene	5930416I19Rik
1437807_x_at	14.6024	0.0960171	15.3358	0.245618	1.66256	0.00854256	catenin (cadherin associated protein), alpha 1	Ctnna1
1423683_at	9.77758	0.240711	10.5126	0.122577	1.66445	0.00921822	cell division cycle associated 4	Cdca4
1429538_a_at	10.3678	0.205204	11.1048	0.0236083	1.66676	0.00348221	splicing factor, arginine/serine-rich 18	Sfrs18
1434183_at	7.28703	0.083935	8.02429	0.103145	1.66701	0.000657385	similar to sterile alpha motif domain containing 1 /// sterile alpha motif domain containing 1	LOC546078 /// Samd1
1430829_s_at	6.90028	0.0791192	7.63844	0.0720134	1.66805	0.000280923	fat mass and obesity associated	Fto
1435572_at	3.65718	0.0642241	4.39927	0.13489	1.67261	0.00100303	RIKEN cDNA 2310014L17 gene	2310014L17Rik
1418663_at	7.46032	0.0244115	8.20249	0.22109	1.67268	0.00445284	multiple PDZ domain protein	Mpdz
1453139_at	8.13379	0.190821	8.87883	0.142235	1.67603	0.00560907	nudix (nucleoside diphosphate linked moiety X)-type motif 12	Nudt12
1429504_at	7.16856	0.181449	7.91464	0.100928	1.67724	0.00339339	RNA-binding region (RNP1, RRM) containing 3	Rnpc3
1452856_at	10.7109	0.121535	11.4587	0.162729	1.67925	0.00310149	CREB/ATF bZIP transcription factor	Crebzf
1434459_at	9.67951	0.201781	10.4318	0.12082	1.68443	0.00519031	zinc finger CCCH-type containing 4	Zc3h4
1438565_at	3.04006	0.0862355	3.79327	0.263352	1.68554	0.00925431	RIKEN cDNA A830010M20 gene	A830010M20Rik
1419900_at	3.51893	0.0284666	4.27452	0.15109	1.68832	0.0010449	Transcriptional regulator, SIN3A (yeast)	Sin3a
1437007_x_at	11.6004	0.190846	12.3576	0.189578	1.69019	0.00818798	ubiquitin specific peptidase 39	Usp39
1418664_at	10.6769	0.088684	11.4428	0.199074	1.70044	0.00368245	multiple PDZ domain protein	Mpdz
1440302_at	4.75459	0.145398	5.52371	0.239761	1.70424	0.00896505	solute carrier family 25 (mitochondrial carrier, phosphate carrier), member 3	Slc25a3
1419950_s_at	10.6595	0.163308	11.4292	0.0585131	1.705	0.00154142	transportin 3	Tnpo3
1428229_at	9.78043	0.0853619	10.5541	0.10441	1.70961	0.000576105	protein kinase D3	Prkd3
1434593_at	8.64524	0.159465	9.4221	0.181469	1.7134	0.00509047	eukaryotic translation initiation factor 5A2	Eif5a2
1416858_a_at	13.0491	0.23538	13.8263	0.0812208	1.71381	0.00566851	FK506 binding protein 3	Fkbp3
1441161_at	2.99143	0.0310547	3.77298	0.22308	1.71898	0.00385842	RIKEN cDNA B230216G23 gene	B230216G23Rik
1416004_at	12.9341	0.102619	13.7165	0.224242	1.71999	0.00534486	tyrosine 3-monooxygenase/tryptophan 5-monooxygenase activation protein, eta polypeptide	Ywhah
1435080_x_at	9.73902	0.130857	10.5217	0.00897909	1.72028	0.000494633	splicing factor, arginine/serine-rich 18	Sfrs18
1416585_at	10.6294	0.214922	11.4127	0.199643	1.72105	0.00984436	RuvB-like protein 1	Ruvbl1
1416860_s_at	11.3239	0.164839	12.1129	0.122292	1.72788	0.00264291	inhibitor of growth family, member 1	Ing1
1442367_at	6.35639	0.161867	7.14642	0.117868	1.72911	0.00239828	Atpase, class VI, type 11C	Atp11c
1444076_at	6.84489	0.184862	7.63526	0.176913	1.72951	0.0058854	Transcribed locus	---
1429537_at	7.82331	0.202685	8.61402	0.217255	1.72993	0.00996012	splicing factor, arginine/serine-rich 18	Sfrs18
1423382_a_at	12.986	0.185708	13.7783	0.12976	1.7318	0.0037498	heterogeneous nuclear ribonucleoprotein F /// similar to Hnrpf protein	Hnrpf /// LOC637008
1424258_at	10.1279	0.0649121	10.9207	0.262206	1.73242	0.00706358	polymerase (RNA) II (DNA directed) polypeptide D	Polr2d
1422650_a_at	11.0039	0.208777	11.8	0.158774	1.73645	0.0062658	RIO kinase 3 (yeast)	Riok3
1426986_at	9.67309	0.176442	10.4693	0.131672	1.73648	0.00331447	RIKEN cDNA 2810485I05 gene	2810485I05Rik
1424038_a_at	9.89254	0.157617	10.6893	0.167407	1.73723	0.00387746	RIKEN cDNA 2310044H10 gene	2310044H10Rik
1452688_at	8.11679	0.0466386	8.92405	0.254957	1.74989	0.00571262	PRP39 pre-mRNA processing factor 39 homolog (yeast)	Prpf39
1452868_at	8.40235	0.0717396	9.21466	0.060663	1.75601	0.000115829	ubiquitin specific peptidase 24	Usp24
1454723_at	8.55756	0.0459099	9.37266	0.111186	1.75942	0.000301489	RIKEN cDNA 1110033M05 gene	1110033M05Rik
1450963_at	12.5082	0.156222	13.3235	0.20071	1.75961	0.00515056	heterogeneous nuclear ribonucleoprotein F	Hnrpf
1435934_at	6.28052	0.0960427	7.09652	0.262435	1.76052	0.0071931	NADH dehydrogenase (ubiquinone) 1, alpha/beta subcomplex, 1	Ndufab1
1428682_at	7.66246	0.269523	8.48196	0.134298	1.76479	0.009215	zinc finger CCCH type containing 6	Zc3h6
1438045_at	10.1054	0.0371436	10.9256	0.212601	1.76565	0.00275788	early endosome antigen 1	Eea1
1435001_at	9.10443	0.0437406	9.92498	0.0955626	1.76608	0.000173055	phospholipase A2, activating protein	Plaa
1429690_at	9.15998	0.157233	9.98174	0.222846	1.76756	0.00643277	RIKEN cDNA 1300003B13 gene	1300003B13Rik
1419918_at	9.28048	0.0578856	10.1042	0.217938	1.7699	0.00319418	transmembrane emp24 protein transport domain containing 7	Tmed7
1421534_at	9.82011	0.291474	10.6594	0.0735166	1.78922	0.00842343	hypothetical LOC14210	LOC14210
1448757_at	8.87917	0.0750542	9.72378	0.275401	1.79578	0.00686229	promyelocytic leukemia	Pml
1441442_at	3.04018	0.119426	3.88677	0.0702196	1.79824	0.000450934	---	---
1452190_at	7.91662	0.142402	8.77569	0.264786	1.81387	0.00776598	prolylcarboxypeptidase (angiotensinase C)	Prcp
1416126_at	7.37399	0.25017	8.24229	0.128652	1.82551	0.00590082	RNA polymerase 1-2	Rpo1-2
1441796_at	5.86053	0.0403935	6.73121	0.273193	1.82853	0.00546741	RIKEN cDNA 2010309E21 gene	2010309E21Rik
1453124_at	9.61848	0.215509	10.4895	0.0565558	1.82892	0.00248263	transportin 3	Tnpo3
1452359_at	10.3228	0.107474	11.1939	0.200309	1.82903	0.00267425	RELT-like 1	Rell1
1435401_at	7.40552	0.0845835	8.28027	0.284472	1.83369	0.00695753	tetratricopeptide repeat domain 26	Ttc26
1423650_at	9.23673	0.203239	10.1124	0.102603	1.83481	0.00263795	ring finger protein 26	Rnf26
1442539_at	3.45274	0.144508	4.32845	0.238812	1.83491	0.00556546	Transcribed locus	---
1460074_x_at	6.15551	0.248854	7.03448	0.085297	1.83906	0.00443014	Ependymin related protein 1 (zebrafish)	Epdr1
1421251_at	3.43626	0.208258	4.31557	0.216771	1.83949	0.00714771	zinc finger protein 40	Zfp40
1422487_at	12.0912	0.0767331	12.9712	0.283957	1.84032	0.00659894	MAD homolog 4 (Drosophila) /// similar to MAD homolog 4 (Drosophila)	LOC100048076 /// Smad4
1418442_at	11.3339	0.189451	12.2256	0.20423	1.85543	0.00517504	exportin 1, CRM1 homolog (yeast)	Xpo1
1443005_at	4.73193	0.227021	5.62622	0.233198	1.8587	0.0089091	zinc finger E-box binding homeobox 1	Zeb1
1437390_x_at	7.38049	0.0376378	8.27851	0.156073	1.8635	0.000635258	syntaxin 1A (brain)	Stx1a
1450420_at	8.88998	0.203375	9.789	0.122286	1.8648	0.00279036	stromal antigen 1 /// similar to Stromal antigen 1	LOC100045442 /// Stag1
1428478_at	7.68762	0.259374	8.58893	0.0621998	1.86776	0.0042517	receptor accessory protein 4	Reep4
1423682_a_at	11.1789	0.177587	12.0895	0.0503225	1.87991	0.00102934	cell division cycle associated 4	Cdca4
1420008_s_at	8.95557	0.224442	9.86638	0.23206	1.88011	0.00812221	WW, C2 and coiled-coil domain containing 1	Wwc1
1420175_at	6.6943	0.107432	7.60586	0.226839	1.88107	0.00326279	Tax1 (human T-cell leukemia virus type I) binding protein 1	Tax1bp1
1424013_at	12.2294	0.0724431	13.1423	0.217822	1.88283	0.00232839	eukaryotic translation termination factor 1	Etf1
1432386_a_at	6.00524	0.26629	6.91939	0.14833	1.88446	0.00654094	PHD finger protein 7	Phf7
1449037_at	7.43161	0.252328	8.34986	0.138266	1.88982	0.00523256	cAMP responsive element modulator	Crem
1455505_at	10.1995	0.133999	11.1239	0.296914	1.89797	0.00795542	GATA zinc finger domain containing 2A	Gatad2a
1423212_at	9.10588	0.203019	10.0424	0.259061	1.91393	0.00788142	polyhomeotic-like 1 (Drosophila)	Phc1
1455398_at	9.31695	0.0857861	10.2591	0.221307	1.92143	0.00234451	leucine rich repeat containing 8 family, member C	Lrrc8c
1424300_at	9.78642	0.286981	10.7333	0.118108	1.92775	0.00614943	gem (nuclear organelle) associated protein 6	Gemin6
1434043_a_at	7.12353	0.165194	8.07409	0.270922	1.93263	0.00656719	replication initiator 1	Repin1
1437694_at	5.79664	0.261403	6.74987	0.0358344	1.9362	0.00332648	Transcribed locus	---
1433636_at	9.71173	0.14578	10.6691	0.317102	1.94176	0.00896286	BMS1 homolog, ribosome assembly protein (yeast)	Bms1
1415799_at	10.8854	0.236881	11.8448	0.188854	1.94452	0.00538002	WW domain binding protein 11	Wbp11
1429005_at	9.17188	0.0934344	10.1315	0.308572	1.94479	0.00671995	malignant fibrous histiocytoma amplified sequence 1	Mfhas1
1448496_a_at	9.15212	0.312277	10.1165	0.139135	1.95126	0.0081251	inhibitor of growth family, member 1	Ing1
1435236_at	6.43885	0.0953552	7.4087	0.229217	1.95865	0.00248869	RIKEN cDNA A630018P17 gene	A630018P17Rik
1417190_at	9.14912	0.165539	10.1192	0.203976	1.95892	0.00306813	nicotinamide phosphoribosyltransferase	Nampt
1438179_s_at	11.9952	0.12064	12.9667	0.149779	1.96094	0.000940315	elongation protein 2 homolog (S. cerevisiae)	Elp2
1439115_at	4.27097	0.147267	5.24301	0.0579493	1.96162	0.000442039	microcephaly, primary autosomal recessive 1	Mcph1
1437696_at	9.40521	0.205559	10.3859	0.140486	1.97347	0.00241314	cDNA sequence BC049807	BC049807
1435079_at	9.55841	0.23349	10.541	0.158351	1.97599	0.00380666	splicing factor, arginine/serine-rich 18	Sfrs18
1449181_at	11.2273	0.0640341	12.2164	0.303165	1.98494	0.00522806	ferrochelatase	Fech
1424324_at	9.85209	0.135513	10.8432	0.202155	1.98777	0.00212999	establishment of cohesion 1 homolog 1 (S. cerevisiae)	Esco1
1422819_at	8.62978	0.151396	9.62558	0.0771322	1.99418	0.000530315	mitochondrial ribosomal protein L36	Mrpl36
1438510_a_at	13.9062	0.235909	14.9038	0.249651	1.99666	0.007331	histidyl-tRNA synthetase	Hars
1434427_a_at	7.33078	0.0719735	8.32985	0.170517	1.99872	0.000728743	ring finger protein 157	Rnf157
1417024_at	11.0206	0.136052	12.0217	0.250317	2.00149	0.00368493	histidyl-tRNA synthetase	Hars
1423236_at	10.4332	0.11096	11.4347	0.306444	2.00212	0.00599516	UDP-N-acetyl-alpha-D-galactosamine:polypeptide N-acetylgalactosaminyltransferase 1	Galnt1
1428540_at	9.45303	0.252665	10.4602	0.205607	2.00992	0.00586572	RIKEN cDNA 3321401G04 gene	3321401G04Rik
1453186_at	9.43596	0.367375	10.4438	0.0488062	2.01086	0.00923896	splicing factor, arginine/serine-rich 18	Sfrs18
1444155_at	4.59083	0.21645	5.60015	0.140907	2.01296	0.00248556	ninein	Nin
1455012_s_at	9.8249	0.109158	10.8346	0.20701	2.01353	0.00171399	tripartite motif-containing 37	Trim37
1415774_at	8.90219	0.168256	9.91302	0.161877	2.01508	0.00169198	elongation protein 2 homolog (S. cerevisiae)	Elp2
1418563_at	10.2642	0.109244	11.2755	0.3043	2.01573	0.00562551	Serpine1 mRNA binding protein 1	Serbp1
1431050_at	7.42396	0.219427	8.43547	0.169865	2.01601	0.00321877	ribosomal protein S6 kinase, polypeptide 5	Rps6ka5
1455083_at	9.28441	0.18282	10.3025	0.0135	2.02519	0.000653091	Atpase, class VI, type 11C	Atp11c
1449244_at	12.5644	0.127216	13.5882	0.322679	2.03318	0.00692375	cadherin 2 /// similar to N-cadherin	Cdh2 /// LOC100044363
1435467_at	3.84887	0.0660363	4.87815	0.166364	2.041	0.000570775	FYVE, RhoGEF and PH domain containing 6	Fgd6
1428170_at	7.14348	0.241812	8.17371	0.263632	2.04234	0.00755411	zinc finger protein 180	Zfp180
1427467_a_at	6.94054	0.105633	7.97509	0.288044	2.04847	0.00428447	retinitis pigmentosa GTPase regulator	Rpgr
1416476_a_at	13.4861	0.280785	14.5215	0.181229	2.04966	0.00582213	ubiquitin-conjugating enzyme E2D 2	Ube2d2
1443406_at	2.42064	0.281726	3.45965	0.268202	2.05481	0.00983275	phospholipid scramblase 4	Plscr4
1436533_at	7.87925	0.244503	8.92436	0.271454	2.06352	0.00773446	TROVE domain family, member 2	Trove2
1454842_a_at	8.61242	0.325999	9.65852	0.147623	2.06494	0.00716508	UDP-GalNAc:betaGlcNAc beta 1,3-galactosaminyltransferase, polypeptide 2	B3galnt2
1451050_at	9.77982	0.278932	10.8304	0.125631	2.07139	0.00400756	5'-nucleotidase, cytosolic III	Nt5c3
1426245_s_at	9.7661	0.381846	10.8175	0.0974474	2.07248	0.00987464	microtubule-associated protein, RP/EB family, member 2	Mapre2
1424247_at	7.54385	0.138543	8.59814	0.346503	2.0767	0.00808231	ELKS/RAB6-interacting/CAST family member 1 /// similar to Rab6-interacting protein 2	Erc1 /// LOC100048600
1423433_at	8.68623	0.214835	9.74237	0.117916	2.07937	0.00172149	TROVE domain family, member 2	Trove2
1435076_at	7.73764	0.15222	8.80012	0.21765	2.08853	0.00227767	RIKEN cDNA 2310047D13 gene	2310047D13Rik
1417778_at	8.55971	0.305576	9.6226	0.17022	2.08911	0.00624119	zinc finger protein 35	Zfp35
1418815_at	13.5188	0.0283874	14.5919	0.223571	2.1039	0.00117908	cadherin 2 /// similar to N-cadherin	Cdh2 /// LOC100044363
1453271_at	10.2484	0.0367836	11.3258	0.400844	2.11029	0.00976213	PHD finger protein 14	Phf14
1419638_at	9.42496	0.0940785	10.5068	0.230499	2.11681	0.00166817	ephrin B2	Efnb2
1426933_at	8.25876	0.28043	9.34094	0.22772	2.11724	0.00656668	oxidative-stress responsive 1	Oxsr1
1449701_at	3.08488	0.0893275	4.17045	0.359387	2.12221	0.00709387	Eukaryotic translation termination factor 1	Etf1
1436938_at	10.1172	0.316128	11.2064	0.0688763	2.12769	0.00430909	RNA binding motif, single stranded interacting protein	Rbms3
1438256_at	7.70182	0.0922009	8.80417	0.290203	2.14704	0.00330141	eukaryotic translation initiation factor 5A2	Eif5a2
1454064_a_at	9.78078	0.186182	10.8856	0.248921	2.15076	0.00353268	ring finger protein 138	Rnf138
1460381_at	4.75416	0.256198	5.85991	0.0963844	2.1521	0.00219595	cDNA sequence BC023179	BC023179
1424675_at	8.80136	0.0965433	9.91404	0.261761	2.16247	0.0023039	solute carrier family 39 (metal ion transporter), member 6	Slc39a6
1420340_at	3.07097	0.110529	4.18372	0.203381	2.16258	0.00113679	centrosome and spindle pole associated protein 1	Cspp1
1436535_at	8.61297	0.263173	9.72613	0.137143	2.16318	0.00289515	TROVE domain family, member 2	Trove2
1454720_at	2.85103	0.00840827	3.97028	0.326272	2.17234	0.00402893	amyloid beta (A4) precursor protein-binding, family A, member 3 /// heparan sulfate (glucosamine) 3-O-sulfotransferase 5	Apba3 /// Hs3st5
1424674_at	12.621	0.181631	13.7404	0.121906	2.17258	0.000894846	solute carrier family 39 (metal ion transporter), member 6	Slc39a6
1436534_at	10.1345	0.193846	11.2551	0.148162	2.1744	0.0013524	TROVE domain family, member 2	Trove2
1455321_at	5.36615	0.165045	6.49084	0.188872	2.18055	0.00148153	DDHD domain containing 1	Ddhd1
1434000_at	9.22112	0.134309	10.3495	0.388503	2.18619	0.00894002	v-Ki-ras2 Kirsten rat sarcoma viral oncogene homolog	Kras
1435179_at	8.60611	0.191936	9.73462	0.24046	2.18633	0.00314551	RIKEN cDNA C130071C03 gene	C130071C03Rik
1434296_at	8.12485	0.2763	9.25677	0.179511	2.19151	0.00400291	cDNA sequence BC049349	BC049349
1448014_s_at	7.95916	0.307863	9.0912	0.166978	2.19168	0.0049971	ubiquitin specific peptidase 24	Usp24
1440833_at	7.05826	0.148873	8.19059	0.369708	2.19212	0.00792439	cell division cycle 2-like 5 (cholinesterase-related cell division controller)	Cdc2l5
1422906_at	12.0217	0.0929668	13.1552	0.274539	2.19389	0.00247933	ATP-binding cassette, sub-family G (WHITE), member 2	Abcg2
1421103_at	4.02268	0.170899	5.15674	0.19762	2.19475	0.00167548	BMP2 inducible kinase	Bmp2k
1425361_at	5.32852	0.324329	6.46635	0.207923	2.2005	0.00690762	zinc finger protein 397	Zfp397
1452438_s_at	8.04438	0.304301	9.18575	0.210243	2.20592	0.00590552	TAF4A RNA polymerase II, TATA box binding protein (TBP)-associated factor /// similar to TAF4A RNA polymerase II, TATA box binding protein (TBP)-associated factor	LOC100046932 /// Taf4a
1424642_at	10.7869	0.308359	11.9297	0.228881	2.20821	0.00672247	THO complex 1	Thoc1
1454973_at	8.43115	0.0690064	9.57553	0.169316	2.21051	0.00041082	activating transcription factor 7 interacting protein	Atf7ip
1450994_at	11.5799	0.142362	12.735	0.270941	2.22692	0.00283049	Rho-associated coiled-coil containing protein kinase 1	Rock1
1416964_at	8.11293	0.0674453	9.27083	0.192269	2.23132	0.000597521	eukaryotic elongation factor, selenocysteine-tRNA-specific	Eefsec
1419639_at	9.96164	0.228974	11.1207	0.339268	2.2331	0.0080168	ephrin B2	Efnb2
1440400_at	3.38044	0.354433	4.54685	0.220022	2.24453	0.00838291	ring finger protein 157	Rnf157
1452762_at	8.61686	0.176436	9.78689	0.151114	2.25016	0.000951105	RIKEN cDNA 8430436O14 gene	8430436O14Rik
1438004_at	8.66649	0.168708	9.83705	0.225505	2.25099	0.00197309	polymerase (DNA directed) sigma	Pols
1458636_at	4.33575	0.167406	5.51332	0.252723	2.26196	0.00254176	ring finger protein 219	Rnf219
1430516_at	8.46553	0.10066	9.64943	0.158268	2.2719	0.000397582	RIKEN cDNA 4930428B01 gene	4930428B01Rik
1417407_at	8.22517	0.263785	9.41164	0.109508	2.27594	0.00197718	F-box and leucine-rich repeat protein 14	Fbxl14
1426244_at	7.61742	0.131448	8.80423	0.175162	2.27648	0.000717774	microtubule-associated protein, RP/EB family, member 2	Mapre2
1426895_at	10.6799	0.211163	11.8757	0.151893	2.29075	0.00134767	zinc finger protein 191	Zfp191
1452685_at	8.24994	0.210873	9.44685	0.175212	2.29249	0.00163943	RIKEN cDNA 0610009O20 gene	0610009O20Rik
1437419_at	9.7909	0.299628	10.9881	0.326716	2.29296	0.00946422	BMP2 inducible kinase	Bmp2k
1434434_s_at	12.0359	0.162585	13.2391	0.164118	2.3025	0.000836288	transcription elongation regulator 1 (CA150)	Tcerg1
1416110_at	10.2689	0.283302	11.4755	0.280251	2.30794	0.00632105	solute carrier family 35, member A4	Slc35a4
1448833_at	4.24129	0.242211	5.45458	0.251486	2.31866	0.00383848	forkhead box M1 /// RIKEN cDNA 4933413G19 gene	4933413G19Rik /// Foxm1
1428320_at	9.01047	0.0998568	10.2259	0.231815	2.32204	0.00112963	jumonji domain containing 1B	Jmjd1b
1419360_a_at	11.7267	0.157087	12.945	0.122555	2.32674	0.000449765	synovial sarcoma translocation, Chromosome 18	Ss18
1416475_at	10.314	0.184688	11.5485	0.394425	2.353	0.00798907	ubiquitin-conjugating enzyme E2D 2 /// hypothetical protein LOC100041725	LOC100041725 /// Ube2d2
1427192_a_at	10.2913	0.313819	11.5307	0.224606	2.36095	0.00511506	bromodomain containing 8	Brd8
1449328_at	8.09207	0.176362	9.33305	0.366231	2.36358	0.00613736	lymphocyte antigen 75	Ly75
1426437_s_at	10.5038	0.025775	11.745	0.454623	2.36401	0.00916243	histone deacetylase 3	Hdac3
1427910_at	2.97809	0.0133385	4.21966	0.254633	2.36456	0.00108245	cystatin E/M	Cst6
1416362_a_at	10.1578	0.428886	11.4025	0.167611	2.36964	0.00943545	FK506 binding protein 4	Fkbp4
1421383_at	6.70239	0.067287	7.94942	0.409587	2.37352	0.00649983	coiled-coil domain containing 82	Ccdc82
1429383_at	10.1224	0.240516	11.378	0.191496	2.38763	0.00210771	casein kinase 1, gamma 3 /// similar to casein kinase 1, gamma 3	Csnk1g3 /// LOC100047516
1435664_at	7.26488	0.332563	8.52273	0.252485	2.39139	0.00643744	zinc finger protein 397	Zfp397
1455829_at	8.66894	0.0578102	9.9286	0.154637	2.3944	0.000189396	ubiquitin specific peptidase 14	Usp14
1416208_at	11.8113	0.122158	13.0747	0.144163	2.40056	0.000317662	ubiquitin specific peptidase 14	Usp14
1448013_at	9.67826	0.464228	10.9428	0.0715473	2.40249	0.00956847	ubiquitin specific peptidase 24	Usp24
1419368_a_at	7.90036	0.139847	9.17271	0.204144	2.41555	0.000878596	ring finger protein 138	Rnf138
1435758_at	8.77498	0.309056	10.0521	0.323938	2.42352	0.00781326	Transcribed locus	---
1453010_at	9.41718	0.132524	10.6991	0.371748	2.43164	0.00490915	IWS1 homolog (S. cerevisiae)	Iws1
1433996_at	5.04949	0.373748	6.33297	0.265013	2.43425	0.00832723	suppressor of variegation 3-9 homolog 2 (Drosophila)	Suv39h2
1419361_at	9.37148	0.103008	10.6575	0.0774332	2.43854	6.57428e-05	synovial sarcoma translocation, Chromosome 18	Ss18
1449996_a_at	7.74006	0.0979638	9.02806	0.269128	2.44189	0.00146516	tropomyosin 3, gamma	Tpm3
1439852_at	6.95524	0.315955	8.2484	0.298012	2.45064	0.00671188	---	---
1460303_at	10.4878	0.0322554	11.781	0.266737	2.45073	0.0011314	nuclear receptor subfamily 3, group C, member 1	Nr3c1
1436937_at	6.97121	0.284332	8.26476	0.241872	2.45132	0.00387775	RNA binding motif, single stranded interacting protein	Rbms3
1436071_at	6.87523	0.440861	8.17341	0.0837034	2.45918	0.00743378	ankyrin repeat domain 26	Ankrd26
1423445_at	10.7577	0.0632858	12.0562	0.303697	2.45974	0.00192155	Rho-associated coiled-coil containing protein kinase 1	Rock1
1454740_at	10.6243	0.207436	11.9356	0.259395	2.48156	0.00239291	mindbomb homolog 1 (Drosophila)	Mib1
1460549_a_at	9.25346	0.288555	10.5722	0.29696	2.49455	0.00527077	CDC23 (cell division cycle 23, yeast, homolog)	Cdc23
1421306_a_at	2.98681	0.0892636	4.30647	0.0919623	2.49607	5.80801e-05	histone deacetylase 9	Hdac9
1456013_x_at	10.7523	0.365062	12.073	0.239948	2.49776	0.00635742	solute carrier family 35, member A4	Slc35a4
1421033_a_at	9.99206	0.240403	11.3177	0.175647	2.50651	0.00152154	transcription elongation regulator 1 (CA150)	Tcerg1
1416336_s_at	12.5621	0.231006	13.8923	0.0414639	2.51438	0.000603684	small nuclear ribonucleoprotein D1	Snrpd1
1451494_at	11.2183	0.325205	12.5665	0.213421	2.54589	0.00387518	WW domain containing adaptor with coiled-coil /// similar to WW domain-containing adapter protein with coiled-coil	LOC100044766 /// Wac
1434554_at	8.38213	0.388598	9.73069	0.274275	2.54659	0.00798187	tripartite motif-containing 37	Trim37
1431364_a_at	4.1328	0.110945	5.48206	0.328058	2.54782	0.00251383	RIKEN cDNA 2810047C21 gene /// predicted gene, EG665577	2810047C21Rik /// EG665577
1452209_at	9.91772	0.329238	11.268	0.324193	2.54953	0.00717347	plakophilin 4	Pkp4
1420024_s_at	10.1337	0.278444	11.4941	0.410798	2.56752	0.00898487	eukaryotic translation termination factor 1	Etf1
1460729_at	7.85236	0.166553	9.21652	0.468271	2.57426	0.00894443	Rho-associated coiled-coil containing protein kinase 1	Rock1
1453554_a_at	10.0199	0.204429	11.3948	0.419085	2.59344	0.00694852	WD repeat domain 33	Wdr33
1434410_at	6.23483	0.0383338	7.61624	0.187098	2.60523	0.000233551	cDNA sequence BC043118	BC043118
1423915_at	7.71404	0.460109	9.10554	0.178456	2.62351	0.00813869	olfactomedin-like 2B	Olfml2b
1419595_a_at	9.56754	0.0708154	10.9596	0.175676	2.62455	0.0002194	gamma-glutamyl hydrolase	Ggh
1424641_a_at	11.3733	0.330954	12.7656	0.247994	2.62495	0.00430972	THO complex 1	Thoc1
1456058_at	9.78079	0.0462958	11.1781	0.39238	2.63417	0.00359796	RNA binding motif protein 27	Rbm27
1418337_at	8.62554	0.324035	10.0307	0.280793	2.64846	0.00475333	ribose 5-phosphate isomerase A	Rpia
1451818_at	6.08706	0.138455	7.50587	0.217459	2.67364	0.00067625	mindbomb homolog 1 (Drosophila)	Mib1
1437714_x_at	8.3229	0.230492	9.75014	0.148102	2.68931	0.000835607	Ubiquitin specific peptidase 14	Usp14
1443733_x_at	6.43147	0.512433	7.86933	0.0599019	2.70918	0.00847877	polymerase (DNA-directed), delta 3, accessory subunit	Pold3
1440081_at	5.4631	0.105012	6.9112	0.502088	2.72847	0.00810388	Centrosomal protein 192	Cep192
1423735_a_at	10.4014	0.405022	11.8501	0.345125	2.72976	0.00920051	WD repeat domain 36	Wdr36
1455666_at	3.49654	0.388241	4.9528	0.0331816	2.74395	0.00293471	zin finger protein 595	Zfp595
1450762_s_at	7.8124	0.257758	9.27292	0.111375	2.75207	0.000840534	zinc finger protein 191	Zfp191
1429108_at	6.94276	0.246209	8.40847	0.173272	2.76199	0.00108321	male-specific lethal 2-like 1 (Drosophila)	Msl2l1
1435303_at	6.61246	0.474344	8.08678	0.191428	2.77854	0.00753164	TAF4B RNA polymerase II, TATA box binding protein (TBP)-associated factor	Taf4b
1454873_at	5.45873	0.228842	6.93868	0.27229	2.78938	0.00196515	zinc finger protein 775	Zfp775
1423821_at	9.97599	0.248541	11.4638	0.297842	2.80465	0.0026654	transmembrane protein 168	Tmem168
1450100_a_at	7.81402	0.118907	9.30669	0.138087	2.81409	0.000143306	transcription elongation regulator 1 (CA150)	Tcerg1
1451137_a_at	10.0981	0.325612	11.6056	0.306015	2.84316	0.00427692	bromodomain containing 8	Brd8
1440343_at	5.05571	0.409613	6.56494	0.178299	2.84658	0.00425533	ribosomal protein S6 kinase, polypeptide 5	Rps6ka5
1421867_at	10.1517	0.234432	11.6684	0.406858	2.86132	0.00501008	nuclear receptor subfamily 3, group C, member 1	Nr3c1
1454964_at	9.84683	0.172504	11.3764	0.539674	2.88694	0.00947661	cDNA sequence BC021395	BC021395
1451692_at	6.14777	0.0928165	7.68085	0.559494	2.89404	0.00943335	transmembrane and coiled-coil domains 6	Tmco6
1421866_at	7.96978	0.146512	9.52924	0.328793	2.94742	0.00168766	nuclear receptor subfamily 3, group C, member 1	Nr3c1
1439263_at	6.80838	0.179611	8.37808	0.258595	2.96842	0.000989021	hypothetical LOC14210	LOC14210
1418220_at	6.6321	0.571533	8.21127	0.118456	2.98799	0.00940461	forkhead box F2	Foxf2
1441949_x_at	6.14682	0.0631299	7.72912	0.427133	2.99447	0.00315592	solute carrier family 39 (metal ion transporter), member 6	Slc39a6
1420023_at	6.71453	0.290134	8.32847	0.435257	3.06088	0.00590921	eukaryotic translation termination factor 1	Etf1
1460483_at	6.36974	0.372713	7.98612	0.385681	3.06605	0.00642794	RIKEN cDNA 2610034E01 gene	2610034E01Rik
1451277_at	9.76755	0.102145	11.4048	0.48035	3.11064	0.00446616	zinc binding alcohol dehydrogenase, domain containing 2	Zadh2
1429911_at	6.89375	0.308101	8.5389	0.293256	3.12782	0.00258325	microcephaly, primary autosomal recessive 1	Mcph1
1418357_at	12.2841	0.183502	13.9411	0.195468	3.15351	0.000431546	forkhead box G1	Foxg1
1437914_at	1.9735	0.460938	3.63413	0.31053	3.16155	0.00662803	E2F transcription factor 6	E2f6
1425941_a_at	3.5907	0.541299	5.26632	0.197048	3.19457	0.00729123	Fanconi anemia, complementation group I	Fanci
1433902_at	3.31715	0.599971	5.00661	0.208697	3.22536	0.0099815	kelch repeat and BTB (POZ) domain containing 8	Kbtbd8
1435302_at	6.8227	0.542088	8.51362	0.153212	3.22863	0.00652025	TAF4B RNA polymerase II, TATA box binding protein (TBP)-associated factor	Taf4b
1444007_at	4.98004	0.313451	6.6923	0.332514	3.27674	0.00290649	RIKEN cDNA A830082K12 gene	A830082K12Rik
1453241_a_at	3.86389	0.331696	5.58382	0.437091	3.2942	0.00558282	RIKEN cDNA 2810047C21 gene /// predicted gene, EG665577	2810047C21Rik /// EG665577
1455034_at	6.47233	0.325666	8.19934	0.456751	3.31041	0.0059557	nuclear receptor subfamily 4, group A, member 2	Nr4a2
1459875_x_at	5.82445	0.497311	7.56705	0.426437	3.34638	0.00997599	RIKEN cDNA 5730494M16 gene	5730494M16Rik
1420043_s_at	6.27664	0.634312	8.0214	0.105683	3.35139	0.0093121	THO complex 1	Thoc1
1436827_at	7.45404	0.130239	9.20028	0.411767	3.35483	0.00218815	gene model 944, (NCBI)	Gm944
1460036_at	7.49717	0.151253	9.25037	0.128977	3.37104	0.000107092	adaptor-related protein complex 1, sigma 2 subunit	Ap1s2
1457635_s_at	9.71922	0.247788	11.5322	0.296836	3.51365	0.00125031	nuclear receptor subfamily 3, group C, member 1	Nr3c1
1428491_at	10.029	0.170248	11.8564	0.473018	3.54883	0.00325246	COMM domain containing 10	Commd10
1459885_s_at	6.56117	0.412352	8.39084	0.495518	3.55456	0.00795229	cytochrome c oxidase, subunit VIIc /// similar to cytochrome c oxidase, subunit VIIc	Cox7c /// LOC100041521 /// LOC100043160 /// LOC100047450 /// LOC100048613
1455686_at	7.93923	0.26021	9.78318	0.193236	3.58992	0.000594911	---	---
1421006_at	4.81948	0.0530034	6.69512	0.278809	3.66966	0.000332344	collagen, type IV, alpha 6	Col4a6
1434914_at	2.63069	0.156657	4.52381	0.504273	3.71437	0.00342213	RAB6B, member RAS oncogene family	Rab6b
1456527_at	3.12113	0.00962276	5.01822	0.445083	3.72462	0.00179624	HECT, C2 and WW domain containing E3 ubiquitin protein ligase 1	Hecw1
1456236_s_at	9.23849	0.187026	11.1393	0.507899	3.73422	0.00369194	COMM domain containing 10	Commd10
1418379_s_at	10.1938	0.427305	12.1	0.508337	3.74827	0.00764149	G protein-coupled receptor 124	Gpr124
1448126_at	6.87179	0.48982	8.77954	0.262305	3.75223	0.00401091	teratocarcinoma expressed, serine rich	Tera
1422537_a_at	9.98135	0.411358	11.8971	0.191467	3.77314	0.00185977	inhibitor of DNA binding 2	Id2
1417129_a_at	7.65892	0.124682	9.58645	0.231725	3.80403	0.000222262	Meis homeobox 2	Meis2
1427061_at	8.99049	0.586656	10.9259	0.196506	3.82496	0.00562316	retinoblastoma binding protein 8	Rbbp8
1423170_at	3.56213	0.143233	5.53011	0.498165	3.91218	0.00276797	TAF7 RNA polymerase II, TATA box binding protein (TBP)-associated factor	Taf7
1457632_s_at	8.53708	0.355888	10.5211	0.272984	3.95602	0.00155982	Meis homeobox 2	Meis2
1437357_at	8.31952	0.336124	10.322	0.31497	4.00681	0.00166599	YTH domain containing 2	Ythdc2
1432179_x_at	4.09263	0.491259	6.15493	0.503819	4.17652	0.0070997	RIKEN cDNA 2810433K01 gene	2810433K01Rik
1447861_x_at	6.16116	0.0919445	8.23103	0.264786	4.19848	0.000215333	Meis homeobox 2	Meis2
1433853_at	6.8497	0.547172	8.92229	0.166335	4.2064	0.00328849	mindbomb homolog 1 (Drosophila)	Mib1
1435176_a_at	11.9952	0.576055	14.0919	0.237351	4.27733	0.00431577	inhibitor of DNA binding 2	Id2
1440204_at	9.24687	0.479405	11.355	0.190211	4.31143	0.00210097	RIKEN cDNA 3110039M20 gene	3110039M20Rik
1458813_at	2.51484	0.0118779	4.62837	0.783063	4.32747	0.00948758	sodium channel, voltage-gated, type V, alpha	Scn5a
1451103_at	8.93352	0.510304	11.063	0.0454666	4.37552	0.00197298	DNA segment, Chr 14, ERATO Doi 500, expressed	D14Ertd500e
1455179_at	6.8013	0.243509	8.96552	0.539231	4.48224	0.00317767	membrane protein, palmitoylated 7 (MAGUK p55 subfamily member 7)	Mpp7
1454613_at	11.5238	0.473328	13.6893	0.494216	4.4863	0.00539472	CDNA clone IMAGE:40048701	---
1419208_at	4.00585	0.519408	6.17981	0.316808	4.51261	0.0034643	mitogen-activated protein kinase kinase kinase 8	Map3k8
1440273_at	3.71862	0.227593	5.90519	0.778255	4.55222	0.0095133	Transcribed locus	---
1443633_at	6.11884	0.638848	8.37295	0.350635	4.77041	0.00585624	RIKEN cDNA 1700086O06 gene	1700086O06Rik
1422823_at	10.1757	0.224864	12.4376	0.294656	4.79645	0.000453282	epidermal growth factor receptor pathway substrate 8 /// similar to Epidermal growth factor receptor kinase substrate 8	Eps8 /// LOC632638
1453242_x_at	3.62806	0.644928	5.91236	0.505358	4.87128	0.00846795	RIKEN cDNA 2810047C21 gene	2810047C21Rik
1455281_at	5.03596	0.213571	7.35938	0.127919	5.00519	8.56718e-05	WD repeat domain 33	Wdr33
1422824_s_at	11.4172	0.136726	13.7868	0.267675	5.16798	0.000166584	epidermal growth factor receptor pathway substrate 8	Eps8
1423169_at	4.61054	0.437634	7.04292	0.521002	5.39784	0.00345858	TAF7 RNA polymerase II, TATA box binding protein (TBP)-associated factor	Taf7
1437409_s_at	8.18072	0.643413	10.6179	0.619672	5.4159	0.00913365	G protein-coupled receptor 126	Gpr126
1438065_at	4.36097	0.668247	6.82786	0.323714	5.52849	0.00452289	cDNA sequence BC021395	BC021395
1415877_at	9.9426	0.516102	12.5095	0.678911	5.92526	0.00645689	dihydropyrimidinase-like 3	Dpysl3
1443926_at	4.64375	0.183135	7.21812	0.545991	5.95612	0.00149883	Transcribed locus	---
1425733_a_at	9.27638	0.0699213	11.8999	0.398233	6.16254	0.000357032	epidermal growth factor receptor pathway substrate 8 /// similar to Epidermal growth factor receptor kinase substrate 8	Eps8 /// LOC632638
1423874_at	3.36513	0.051708	5.99977	0.413532	6.2102	0.000395153	WD repeat domain 33	Wdr33
1427321_s_at	4.49903	0.458355	7.15316	0.794463	6.29467	0.00742675	coxsackievirus and adenovirus receptor	Cxadr
1418157_at	9.6798	0.535653	12.4474	0.292778	6.80994	0.0014207	nuclear receptor subfamily 2, group F, member 1 /// similar to COUP-TFI	LOC100046044 /// Nr2f1
1421007_at	3.68547	0.528926	6.50109	0.553748	7.04025	0.00311731	collagen, type IV, alpha 6	Col4a6
1427008_at	2.56854	0.0415456	5.39996	0.915211	7.11775	0.00587383	ring finger protein 43	Rnf43
1442095_at	2.70364	0.0147266	5.61988	0.685984	7.54878	0.00181404	additional sex combs like 3 (Drosophila)	Asxl3
1438210_at	3.74193	0.936083	6.87066	0.430139	8.74666	0.00625295	G protein-coupled receptor 149	Gpr149
1421028_a_at	2.18334	0.00541397	5.41698	0.388666	9.4064	0.000134834	myocyte enhancer factor 2C	Mef2c
1437408_at	5.75666	0.555592	9.01523	0.706021	9.57033	0.00327861	G protein-coupled receptor 126	Gpr126
1448069_at	2.41017	0.368932	5.80644	0.883003	10.5288	0.00355236	transmembrane 4 superfamily member 1	Tm4sf1
1418318_at	3.58171	1.05529	7.0012	0.690828	10.6996	0.00933803	ring finger protein 128	Rnf128
1451507_at	2.7283	0.0852881	6.66033	0.619681	15.2637	0.000403993	myocyte enhancer factor 2C	Mef2c
1418589_a_at	4.42207	0.950123	8.3553	0.20719	15.2763	0.00218564	myeloid leukemia factor 1	Mlf1
1451506_at	3.05695	0.400324	6.99383	0.281916	15.315	0.000154166	myocyte enhancer factor 2C	Mef2c
1438160_x_at	4.90587	1.17206	8.90711	0.905641	16.0137	0.00945531	solute carrier organic anion transporter family, member 4a1	Slco4a1
1420545_a_at	3.5587	0.65647	7.66905	0.795462	17.2718	0.00230992	chimerin (chimaerin) 1	Chn1
1424852_at	3.07024	0.132666	7.2072	0.128764	17.5934	2.64737e-06	myocyte enhancer factor 2C	Mef2c
1435892_at	2.26367	0.0499829	6.41726	0.676739	17.7974	0.000448015	additional sex combs like 3 (Drosophila)	Asxl3
1456471_x_at	7.35766	1.33077	11.5434	0.347416	18.1982	0.00620697	3-phosphoglycerate dehydrogenase /// similar to 3-phosphoglycerate dehydrogenase /// predicted gene, EG627427 /// predicted gene, EG666422 /// predicted gene, EG666875 /// similar to Phosphoglycerate dehydrogenase /// predicted gene, EG668771 /// hypothet	EG627427 /// EG666422 /// EG666875 /// EG668771 /// LOC385344 /// LOC630761 /// LOC630896 /// LOC637235 /// LOC665516 /// LOC668506 /// LOC668576 /// LOC675316 /// Phgdh
1448665_at	3.73199	0.434096	8.02471	0.890087	19.5992	0.00168404	dystrophin, muscular dystrophy	Dmd
1454906_at	2.1358	0.00852738	6.62455	0.697509	22.4518	0.00036879	retinoic acid receptor, beta	Rarb
1421027_a_at	2.41952	0.0764525	8.04741	0.319169	49.4497	7.65235e-06	myocyte enhancer factor 2C	Mef2c
1455869_at	5.9637	1.5839	11.6748	0.920532	52.3859	0.00569367	Transcribed locus, moderately similar to XP_001477892.1 PREDICTED: hypothetical protein [Mus musculus]	---
1448696_at	3.15754	0.258312	10.0142	0.418957	115.893	1.74998e-05	hephaestin	Heph
1448595_a_at	3.19858	0.693041	10.5479	2.13979	163.068	0.0048046	brain expressed gene 1	Bex1
