# Supplementary material for: Distinct Early Molecular Responses to Mutations Causing vLINCL and JNCL Presage ATP Synthase Subunit C Accumulation in Cerebellar Cells
Source: PLoS One. 2011 Feb 17;6(2):e17118. doi: 10.1371/journal.pone.0017118 (PMC3040763; doi:10.1371/journal.pone.0017118)
Supplement: Table S3 — qRT-PCR to validate the relative expression of selected genes in Cb Cln6 nclf and Cb Cln3 Δex7/8 cells. Gene expression levels were normalized to Gapdh or Actb housekeeping gene expression levels. Representative means measured across at least triplicate qRT-PCR reactions are shown. P-values to determine the significance of the expression level differences in wild-type versus mutant cells were calculated using a student's t-test. Primers used are shown in Table S8. n.d. = not determined. Tagln2 gene expression was not determined for the CbCln3 set of cells because this gene change was only identified in the CbCln6 dataset. (XLS) [file pone.0017118.s007.xls]

## Sheet: Sheet1
Table S3. qRT-PCR to Validate the Relative Expression of Selected Genes in CbCln3∆ex7/8 and CbCln6nclf Cells
Gene	Expression Level in CbCln3+/+ Cells	Expression Level in CbCln3∆ex7/8/∆ex7/8 Cells	Fold Change in CbCln3∆ex7/8/∆ex7/8 vs. CbCln3+/+ Cells (p-value)	Expression Level in CbCln6+/+ Cells	Expression Level in CbCln6nclf/nclf Cells [fold change]	Fold Change in CbCln6nclf/nclf vs. CbCln6+/+ Cells (p-value)
Snf8	0.07	0.29	4.1 (0.001)	0.102	0.046	-2.2 (0.018)
Fscn1	0.11	0.07	-1.5 (0.028)	0.15	0.088	-1.7 (0.002)
Cln3	0.0021	0.0004	-5.2 (0.002)	0.006	0.003	-2 (0.003)
Cln6	0.007	0.011	1.6 (0.025)	0.0049	0.0008	-6.1 (0.007)
Tagln2	n.d.	n.d.	n.d.	0.047	0.0007	-67 (0.008)
