# Supplementary material for: Distinct Early Molecular Responses to Mutations Causing vLINCL and JNCL Presage ATP Synthase Subunit C Accumulation in Cerebellar Cells
Source: PLoS One. 2011 Feb 17;6(2):e17118. doi: 10.1371/journal.pone.0017118 (PMC3040763; doi:10.1371/journal.pone.0017118)
Supplement: Table S4 — DAVID gene ontology analysis of significant Cb Cln3 Δex7/8 probes. The significantly enriched (p<0.01) gene ontology terms (GOTERM/Term) from the Biological Process and Cellular Component categories are shown, determined through analysis of the significant CbCln3 Δex7/8/Δex7/8 probes in DAVID Bioinformatics Resources 6.7. The number of probes (and the % of the total) that were represented by the GO term (Probe Count) is indicated, and the Probe-IDs are listed (Probes). The relative enrichment value (Fold Enrichment) is also shown. (XLS) [file pone.0017118.s008.xls]

## Sheet: Sheet1
Table S4. DAVID Gene Ontology Analysis of Significant CbCln3∆ex7/8 Probes
GOTERM	Term	Probe Count	% of total probes in GO Term	P Value	Probes	Fold Enrichment
BIOLOGICAL PROCESS	GO:0044267~cellular protein metabolic process	101	13.5207	0.0027587	1430423_S_AT, 1418506_A_AT, 1422990_AT, 1441820_AT, 1416208_AT, 1418109_AT, 1428849_AT, 1434206_S_AT, 1436659_AT, 1423709_S_AT, 1418121_AT, 1436566_AT, 1448298_AT, 1453137_AT, 1417465_AT, 1443720_S_AT, 1450129_A_AT, 1434082_AT, 1427617_AT, 1425444_A_AT, 1436531_AT, 1454956_AT, 1415929_AT, 1451672_AT, 1452895_AT, 1440050_AT, 1456043_AT, 1430640_A_AT, 1427037_AT, 1448869_A_AT, 1434037_S_AT, 1423357…	1.30753
	GO:0007167~enzyme linked receptor protein signaling pathway	21	2.81124	0.00279465	1434447_AT, 1422990_AT, 1426397_AT, 1460700_AT, 1436158_AT, 1452589_AT, 1418262_AT, 1421917_AT, 1417693_A_AT, 1455706_AT, 1415797_AT, 1423176_AT, 1426587_A_AT, 1425711_A_AT, 1451063_AT, 1443720_S_AT, 1460420_A_AT, 1425444_A_AT, 1448985_AT, 1456753_AT, 1418463_AT, 1452105_A_AT, 1417842_AT, 1437312_AT, 1450259_A_AT, 1421146_AT	2.0793
	GO:0015031~protein transport	39	5.22088	0.00329555	1425642_AT, 1424987_AT, 1435398_AT, 1444005_AT, 1426821_AT, 1416260_A_AT, 1432188_S_AT, 1453014_A_AT, 1422686_S_AT, 1424926_AT, 1448385_AT, 1455706_AT, 1436566_AT, 1437724_X_AT, 1423176_AT, 1438097_AT, 1451063_AT, 1437043_A_AT, 1416993_AT, 1451755_A_AT, 1438974_X_AT, 1424924_AT, 1460685_AT, 1425027_S_AT, 1428096_AT, 1452105_A_AT, 1422685_AT, 1451602_AT, 1423969_AT, 1419819_S_AT, 1435926_AT, 14530…	1.61936
	GO:0006464~protein modification process	64	8.5676	0.00749768	1434447_AT, 1421839_AT, 1430423_S_AT, 1418506_A_AT, 1422990_AT, 1426397_AT, 1441820_AT, 1428849_AT, 1456727_A_AT, 1435781_AT, 1436659_AT, 1423516_A_AT, 1418262_AT, 1418121_AT, 1439049_AT, 1447904_S_AT, 1415797_AT, 1452039_A_AT, 1448298_AT, 1437404_AT, 1417465_AT, 1423610_AT, 1443720_S_AT, 1434082_AT, 1425444_A_AT, 1420377_AT, 1427617_AT, 1455495_AT, 1436531_AT, 1426569_A_AT, 1434944_AT, 1454956_A…	1.37299
	GO:0009069~serine family amino acid metabolic process	5	0.669344	0.00789882	1419664_AT, 1448426_AT, 1448986_X_AT, 1425177_AT, 1438550_X_AT, 1454980_AT, 1416662_AT	6.14337
	GO:0019318~hexose metabolic process	14	1.87416	0.00986272	1457043_AT, 1415864_AT, AFFX-PYRUCARBMUR/L09192_3_AT, 1420901_A_AT, 1416573_AT, 1456478_AT, 1428228_AT, 1448119_AT, 1456830_AT, 1452156_A_AT, 1416340_A_AT, 1428511_AT, 1439148_A_AT, 1425711_A_AT, 1417342_AT, 1437974_A_AT, 1415865_S_AT, 1450269_A_AT, 1434511_AT, 1435056_X_AT, 1437845_X_AT	2.23924
	GO:0016310~phosphorylation	40	5.35475	0.0098666	1434447_AT, 1418506_A_AT, 1422990_AT, 1426397_AT, 1441820_AT, 1428849_AT, 1456727_A_AT, 1436659_AT, 1458404_AT, 1418262_AT, 1418121_AT, 1415797_AT, 1448298_AT, 1437404_AT, 1443720_S_AT, 1434082_AT, 1425444_A_AT, 1455495_AT, 1426569_A_AT, 1434944_AT, 1454956_AT, 1451672_AT, 1458951_AT, 1428511_AT, 1437337_X_AT, 1430640_A_AT, 1437312_AT, 1451909_A_AT, 1450259_A_AT, 1435739_AT, 1421103_AT, 1435847_A…	1.5059
CELLULAR COMPONENT	GO:0043229~intracellular organelle	401	53.6814	4.3171e-14	1432052_AT, 1428849_AT, 1449085_AT, 1452156_A_AT, 1438095_X_AT, 1418121_AT, 1437305_AT, 1460614_AT, 1455648_AT, 1457632_S_AT, 1425788_A_AT, 1421322_A_AT, 1460687_AT, 1450525_AT, 1452716_AT, 1452692_A_AT, 1429204_AT, 1439932_AT, 1438726_AT, 1443750_S_AT, 1436045_AT, 1440278_AT, 1437760_AT, 1428820_AT, 1430805_S_AT, 1439155_AT, 1416947_S_AT, 1451818_AT, 1423617_AT, 1423682_A_AT, 1424350_S_AT, 14246…	1.2645
	GO:0043231~intracellular membrane-bounded organelle	366	48.996	8.823e-14	1432052_AT, 1449085_AT, 1452156_A_AT, 1438095_X_AT, 1418121_AT, 1437305_AT, 1460614_AT, 1455648_AT, 1457632_S_AT, 1425788_A_AT, 1421322_A_AT, 1460687_AT, 1450525_AT, 1452716_AT, 1452692_A_AT, 1429204_AT, 1439932_AT, 1443750_S_AT, 1436045_AT, 1437760_AT, 1428820_AT, 1430805_S_AT, 1439155_AT, 1416947_S_AT, 1423617_AT, 1423682_A_AT, 1453049_AT, 1424350_S_AT, 1424620_AT, 1452992_AT, 1451162_AT, 14497…	1.30223
	GO:0005737~cytoplasm	317	42.4364	6.25732e-09	1428849_AT, 1452156_A_AT, 1425788_A_AT, 1425444_A_AT, 1450525_AT, 1452716_AT, 1452692_A_AT, 1438726_AT, 1429204_AT, 1439932_AT, 1436045_AT, 1427037_AT, 1440278_AT, 1437760_AT, 1428820_AT, 1416947_S_AT, 1451818_AT, 1423617_AT, 1453049_AT, 1423281_AT, 1424350_S_AT, 1417693_A_AT, 1460556_AT, 1449702_AT, 1460420_A_AT, 1416057_AT, 1435863_AT, 1440167_S_AT, 1417634_AT, 1451048_AT, 1428409_AT, 1426219_A…	1.26513
	GO:0044444~cytoplasmic part	218	29.1834	1.80338e-07	1451559_A_AT, 1444005_AT, 1426821_AT, 1416260_A_AT, 1428849_AT, 1423345_AT, 1452156_A_AT, 1434557_AT, 1421529_A_AT, 1431554_A_AT, 1434243_S_AT, 1425788_A_AT, 1425444_A_AT, 1427617_AT, 1435327_AT, 1455911_X_AT, 1438391_X_AT, 1452716_AT, 1454956_AT, 1452692_A_AT, 1429204_AT, 1439932_AT, 1440278_AT, 1428145_AT, 1437760_AT, 1450660_AT, 1418927_A_AT, 1428820_AT, 1452811_AT, 1434037_S_AT, 1416424_AT, 1…	1.34496
	GO:0005634~nucleus	220	29.4511	9.00031e-07	1432052_AT, 1449085_AT, 1435066_AT, 1438095_X_AT, 1424787_A_AT, 1454899_AT, 1434557_AT, 1418121_AT, 1439619_AT, 1421529_A_AT, 1437305_AT, 1460614_AT, 1454142_A_AT, 1455648_AT, 1457632_S_AT, 1421322_A_AT, 1455827_AT, 1428033_AT, 1460687_AT, 1450525_AT, 1452864_AT, 1416897_AT, 1437297_AT, 1429204_AT, 1439932_AT, 1433863_AT, 1443750_S_AT, 1416574_AT, 1423814_AT, 1436045_AT, 1427099_AT, 1418927_A_AT,…	1.31609
	GO:0005739~mitochondrion	74	9.90629	0.00113938	1448331_AT, 1451559_A_AT, 1416056_A_AT, 1420383_A_AT, 1442135_AT, 1424171_A_AT, 1418506_A_AT, 1427911_AT, 1452206_AT, 1415776_AT, 1423109_S_AT, 1458404_AT, 1424316_AT, 1447621_S_AT, 1424486_A_AT, 1419382_A_AT, 1424628_A_AT, 1421529_A_AT, 1425177_AT, 1435333_AT, 1453651_A_AT, 1452867_AT, 1448796_S_AT, 1434243_S_AT, 1425788_A_AT, 1459885_S_AT, 1431510_S_AT, 1447774_X_AT, 1450969_AT, 1428496_AT, 144…	1.44493
	GO:0044429~mitochondrial part	36	4.81928	0.00117298	1448331_AT, 1416056_A_AT, 1424172_AT, AFFX-PYRUCARBMUR/L09192_3_AT, 1430713_S_AT, 1424171_A_AT, 1427911_AT, 1424418_AT, 1415776_AT, 1423109_S_AT, 1454980_AT, 1438159_X_AT, 1458404_AT, 1424316_AT, 1447621_S_AT, 1448426_AT, 1451257_AT, 1424628_A_AT, 1450865_S_AT, 1453651_A_AT, 1428146_S_AT, 1434243_S_AT, 1451088_A_AT, 1459885_S_AT, 1428179_AT, 1450969_AT, 1420901_A_AT, 1416057_AT, 1433881_AT, 14484…	1.77344
	GO:0031967~organelle envelope	36	4.81928	0.00198179	1448331_AT, 1423969_AT, 1439238_AT, 1416056_A_AT, AFFX-PYRUCARBMUR/L09192_3_AT, 1430713_S_AT, 1422919_AT, 1427911_AT, 1424418_AT, 1415776_AT, 1423109_S_AT, 1432188_S_AT, 1424111_AT, 1438159_X_AT, 1458404_AT, 1424316_AT, 1447621_S_AT, 1451257_AT, 1424628_A_AT, 1437224_AT, 1453651_A_AT, 1428146_S_AT, 1434243_S_AT, 1451088_A_AT, 1459885_S_AT, 1428179_AT, 1420901_A_AT, 1416057_AT, 1433881_AT, 1438391…	1.72089
	GO:0044446~intracellular organelle part	153	20.4819	0.00216122	1432052_AT, 1438095_X_AT, 1424787_A_AT, 1439619_AT, 1434557_AT, 1434243_S_AT, 1427617_AT, 1438391_X_AT, 1455911_X_AT, 1450525_AT, 1452864_AT, 1437297_AT, 1452692_A_AT, 1443750_S_AT, 1423814_AT, 1436045_AT, 1440278_AT, 1428145_AT, 1428820_AT, 1434277_A_AT, 1434037_S_AT, 1417850_AT, 1424602_S_AT, 1424111_AT, 1424620_AT, 1448855_AT, 1448426_AT, 1421850_AT, 1452992_AT, 1424859_AT, 1428146_S_AT, 14546…	1.23652
	GO:0005730~nucleolus	24	3.21285	0.00220741	1434277_A_AT, 1432052_AT, 1423192_AT, 1416998_AT, 1438104_AT, 1424001_AT, 1438095_X_AT, 1424620_AT, 1417270_AT, 1434125_AT, 1426286_AT, 1454841_AT, 1448458_AT, 1428671_AT, 1416731_AT, 1426290_AT, 1424193_AT, 1423850_AT, 1421945_A_AT, 1426213_AT, 1454846_AT, 1428869_AT, 1450423_S_AT, 1420142_S_AT, 1428870_AT, 1428951_AT, 1443750_S_AT, 1423060_AT, 1423827_S_AT, 1416732_AT, 1459331_AT, 1426291_AT	1.99846
	GO:0031966~mitochondrial membrane	27	3.61446	0.0023146	1448331_AT, 1416056_A_AT, AFFX-PYRUCARBMUR/L09192_3_AT, 1430713_S_AT, 1427911_AT, 1424418_AT, 1415776_AT, 1423109_S_AT, 1438159_X_AT, 1458404_AT, 1424316_AT, 1447621_S_AT, 1451257_AT, 1424628_A_AT, 1453651_A_AT, 1428146_S_AT, 1434243_S_AT, 1451088_A_AT, 1459885_S_AT, 1428179_AT, 1420901_A_AT, 1416057_AT, 1433881_AT, 1438391_X_AT, 1455911_X_AT, 1448717_AT, 1449886_A_AT, 1452692_A_AT, 1459884_AT, 1…	1.89392
	GO:0005743~mitochondrial inner membrane	23	3.07898	0.00264944	1448331_AT, 1416056_A_AT, 1430713_S_AT, AFFX-PYRUCARBMUR/L09192_3_AT, 1424418_AT, 1415776_AT, 1423109_S_AT, 1458404_AT, 1438159_X_AT, 1424316_AT, 1424628_A_AT, 1453651_A_AT, 1428146_S_AT, 1451088_A_AT, 1459885_S_AT, 1428179_AT, 1416057_AT, 1433881_AT, 1438391_X_AT, 1455911_X_AT, 1448717_AT, 1449886_A_AT, 1452692_A_AT, 1459884_AT, 1460685_AT, 1423108_AT, 1448286_AT, 1422241_A_AT, 1451489_AT, 14309…	2.00577
	GO:0005740~mitochondrial envelope	28	3.74833	0.00265172	1448331_AT, 1416056_A_AT, AFFX-PYRUCARBMUR/L09192_3_AT, 1430713_S_AT, 1427911_AT, 1424418_AT, 1415776_AT, 1423109_S_AT, 1438159_X_AT, 1458404_AT, 1424316_AT, 1447621_S_AT, 1451257_AT, 1424628_A_AT, 1453651_A_AT, 1428146_S_AT, 1434243_S_AT, 1451088_A_AT, 1459885_S_AT, 1428179_AT, 1420901_A_AT, 1416057_AT, 1433881_AT, 1438391_X_AT, 1455911_X_AT, 1448717_AT, 1449886_A_AT, 1452692_A_AT, 1459884_AT, 1…	1.84853
	GO:0043232~intracellular non-membrane-bounded organelle	98	13.1191	0.00302152	1455039_A_AT, 1453000_AT, 1432052_AT, 1428849_AT, 1438095_X_AT, 1426286_AT, 1454841_AT, 1447930_AT, 1429787_X_AT, 1428671_AT, 1418289_AT, 1422746_S_AT, 1428014_AT, 1428116_A_AT, 1460687_AT, 1433599_AT, 1426213_AT, 1454956_AT, 1437297_AT, 1415929_AT, 1420142_S_AT, 1438726_AT, 1422910_S_AT, 1443750_S_AT, 1453581_AT, 1423060_AT, 1443475_AT, 1440278_AT, 1448869_A_AT, 1428820_AT, 1434277_A_AT, 1434037…	1.31825
	GO:0044428~nuclear part	68	9.10308	0.00314524	1439238_AT, 1450576_A_AT, 1455039_A_AT, 1432052_AT, 1422919_AT, 1438104_AT, 1424001_AT, 1432188_S_AT, 1438095_X_AT, 1424787_A_AT, 1417270_AT, 1439619_AT, 1434125_AT, 1426286_AT, 1454841_AT, 1448458_AT, 1437224_AT, 1447930_AT, 1424355_A_AT, 1416731_AT, 1428671_AT, 1455546_S_AT, 1430041_AT, 1433599_AT, 1424571_AT, 1450525_AT, 1421945_A_AT, 1452864_AT, 1426213_AT, 1428869_AT, 1420142_S_AT, 1449629_S…	1.41443
	GO:0005829~cytosol	35	4.68541	0.00466776	1425642_AT, 1420383_A_AT, 1447112_S_AT, 1448822_AT, 1426397_AT, 1438761_A_AT, 1452034_AT, 1417856_AT, 1427032_AT, 1452156_A_AT, 1455051_AT, 1418840_AT, 1421850_AT, 1424486_A_AT, 1439148_A_AT, 1421529_A_AT, 1425711_A_AT, 1450062_A_AT, 1431554_A_AT, 1452867_AT, 1416128_AT, 1434306_AT, 1417056_AT, 1460709_A_AT, 1417189_AT, 1420901_A_AT, 1425444_A_AT, 1417333_AT, 1424487_X_AT, 1418578_AT, 1416795_AT,…	1.64566
	GO:0019866~organelle inner membrane	23	3.07898	0.00497322	1448331_AT, 1416056_A_AT, 1430713_S_AT, AFFX-PYRUCARBMUR/L09192_3_AT, 1424418_AT, 1415776_AT, 1423109_S_AT, 1458404_AT, 1438159_X_AT, 1424316_AT, 1424628_A_AT, 1453651_A_AT, 1428146_S_AT, 1451088_A_AT, 1459885_S_AT, 1428179_AT, 1416057_AT, 1433881_AT, 1438391_X_AT, 1455911_X_AT, 1448717_AT, 1449886_A_AT, 1452692_A_AT, 1459884_AT, 1460685_AT, 1423108_AT, 1448286_AT, 1422241_A_AT, 1451489_AT, 14309…	1.90291
