# Supplementary material for: Distinct Early Molecular Responses to Mutations Causing vLINCL and JNCL Presage ATP Synthase Subunit C Accumulation in Cerebellar Cells
Source: PLoS One. 2011 Feb 17;6(2):e17118. doi: 10.1371/journal.pone.0017118 (PMC3040763; doi:10.1371/journal.pone.0017118)
Supplement: Table S5 — DAVID gene ontology analysis of significant Cb Cln6 nclf probes. The significantly enriched (p<0.01) gene ontology terms (GOTERM/Term) from the Biological Process and Cellular Component categories are shown, determined through analysis of the significant CbCln6 nclf/nclf probes in DAVID Bioinformatics Resources 6.7. The number of probes (and the % of the total) that were represented by the GO term (Probe Count) is indicated, and the Probe-IDs are listed (Probes). The relative enrichment value (Fold Enrichment) is also shown. (XLS) [file pone.0017118.s009.xls]

## Sheet: Sheet1
Table S5. DAVID Gene Ontology Analysis of Significant CbCln6nclf Probes
GOTERM	Term	Probe Count	% of total probes in GO Term	P Value	Probes	Fold Enrichment
BIOLOGICAL PROCESS	GO:0031326~regulation of cellular biosynthetic process	91	16.5455	0.00024184	1429690_AT, 1425528_AT, 1447849_S_AT, 1448665_AT, 1447861_X_AT, 1433996_AT, 1418128_AT, 1421033_A_AT, 1455034_AT, 1438256_AT, 1421582_A_AT, 1422537_A_AT, 1443005_AT, 1426895_AT, 1418868_AT, 1430353_AT, 1437696_AT, 1416585_AT, 1457632_S_AT, 1419295_AT, 1452856_AT, 1424642_AT, 1419900_AT, 1451506_AT, 1416964_AT, 1448833_AT, 1437127_AT, 1449037_AT, 1449181_AT, 1421306_A_AT, 1417982_AT, 1416860_S_AT,…	1.41905
	GO:0010556~regulation of macromolecule biosynthetic process	88	16	0.000304495	1429690_AT, 1425528_AT, 1447849_S_AT, 1448665_AT, 1447861_X_AT, 1433996_AT, 1421033_A_AT, 1455034_AT, 1438256_AT, 1421582_A_AT, 1422537_A_AT, 1443005_AT, 1426895_AT, 1418868_AT, 1430353_AT, 1437696_AT, 1416585_AT, 1457632_S_AT, 1419295_AT, 1452856_AT, 1424642_AT, 1419900_AT, 1451506_AT, 1416964_AT, 1448833_AT, 1437127_AT, 1449037_AT, 1449181_AT, 1421306_A_AT, 1416860_S_AT, 1436329_AT, 1454906_AT,…	1.42183
	GO:0010468~regulation of gene expression	89	16.1818	0.000371398	1429690_AT, 1425528_AT, 1447849_S_AT, 1448665_AT, 1447861_X_AT, 1433996_AT, 1421033_A_AT, 1455034_AT, 1422476_AT, 1438256_AT, 1421582_A_AT, 1422537_A_AT, 1443005_AT, 1426895_AT, 1418868_AT, 1430353_AT, 1437696_AT, 1416585_AT, 1457632_S_AT, 1419295_AT, 1452856_AT, 1424642_AT, 1419900_AT, 1451506_AT, 1416964_AT, 1448833_AT, 1437127_AT, 1449037_AT, 1421306_A_AT, 1416860_S_AT, 1436329_AT, 1454906_AT,…	1.40957
	GO:0045449~regulation of transcription	82	14.9091	0.000615287	1429690_AT, 1425528_AT, 1447849_S_AT, 1448665_AT, 1447861_X_AT, 1433996_AT, 1421033_A_AT, 1455034_AT, 1421582_A_AT, 1422537_A_AT, 1443005_AT, 1426895_AT, 1418868_AT, 1437696_AT, 1416585_AT, 1457632_S_AT, 1430353_AT, 1419295_AT, 1452856_AT, 1424642_AT, 1419900_AT, 1451506_AT, 1448833_AT, 1437127_AT, 1449037_AT, 1421306_A_AT, 1416860_S_AT, 1436329_AT, 1454906_AT, 1435892_AT, 1428320_AT, 1417516_AT,…	1.41651
	GO:0019219~regulation of nucleobase, nucleoside, nucleotide and nucleic acid metabolic process	85	15.4545	0.000852364	1429690_AT, 1425528_AT, 1447849_S_AT, 1448665_AT, 1447861_X_AT, 1433996_AT, 1418128_AT, 1421033_A_AT, 1455034_AT, 1421582_A_AT, 1422537_A_AT, 1443005_AT, 1426895_AT, 1418868_AT, 1430353_AT, 1437696_AT, 1416585_AT, 1457632_S_AT, 1419295_AT, 1452856_AT, 1424642_AT, 1419900_AT, 1451506_AT, 1448833_AT, 1437127_AT, 1449037_AT, 1421306_A_AT, 1416860_S_AT, 1436329_AT, 1454906_AT, 1435892_AT, 1428320_AT,…	1.3897
	GO:0030522~intracellular receptor-mediated signaling pathway	6	1.09091	0.00128259	1418245_A_AT, 1421866_AT, 1423170_AT, 1416362_A_AT, 1416004_AT, 1448757_AT, 1421867_AT, 1460303_AT, 1423169_AT, 1457635_S_AT	7.21317
	GO:0007167~enzyme linked receptor protein signaling pathway	16	2.90909	0.00506148	1444089_AT, 1418539_A_AT, 1425457_A_AT, 1448595_A_AT, 1426179_A_AT, 1451550_AT, 1419360_A_AT, 1421151_A_AT, 1422487_AT, 1451737_AT, 1456482_AT, 1451830_A_AT, 1448757_AT, 1450718_AT, 1451501_A_AT, 1419361_AT, 1420380_AT, 1425458_A_AT, 1423635_AT	2.25466
	GO:0051252~regulation of RNA metabolic process	55	10	0.0062248	1418357_AT, 1429690_AT, 1425528_AT, 1447849_S_AT, 1447861_X_AT, 1435236_AT, 1421251_AT, 1455034_AT, 1421028_A_AT, 1439774_AT, 1429473_AT, 1421582_A_AT, 1435664_AT, 1422537_A_AT, 1443005_AT, 1426895_AT, 1418868_AT, 1430353_AT, 1437696_AT, 1457632_S_AT, 1419295_AT, 1452856_AT, 1423635_AT, 1419900_AT, 1451506_AT, 1448833_AT, 1417129_A_AT, 1437127_AT, 1449037_AT, 1437694_AT, 1443926_AT, 1421027_A_AT,…	1.42195
	GO:0006355~regulation of transcription, DNA-dependent	54	9.81818	0.00715347	1418357_AT, 1429690_AT, 1425528_AT, 1447849_S_AT, 1447861_X_AT, 1435236_AT, 1421251_AT, 1455034_AT, 1421028_A_AT, 1439774_AT, 1429473_AT, 1421582_A_AT, 1435664_AT, 1422537_A_AT, 1443005_AT, 1426895_AT, 1418868_AT, 1430353_AT, 1437696_AT, 1457632_S_AT, 1419295_AT, 1452856_AT, 1423635_AT, 1419900_AT, 1451506_AT, 1448833_AT, 1417129_A_AT, 1437127_AT, 1449037_AT, 1443926_AT, 1421027_A_AT, 1457635_S_A…	1.41801
	GO:0016070~RNA metabolic process	29	5.27273	0.00723814	1417632_AT, 1417516_AT, 1437712_X_AT, 1455686_AT, 1420043_S_AT, 1437099_X_AT, 1415799_AT, 1450963_AT, 1423382_A_AT, 1423735_A_AT, 1424258_AT, 1423169_AT, 1418245_A_AT, 1416210_AT, 1424641_A_AT, 1435302_AT, 1416173_AT, 1456664_X_AT, 1415774_AT, 1422848_A_AT, 1460432_A_AT, 1438510_A_AT, 1438179_S_AT, 1424642_AT, 1423170_AT, 1422849_A_AT, 1424300_AT, 1423375_AT, 1417024_AT, 1435303_AT, 1452438_S_AT,…	1.68525
CELLULAR COMPONENT	GO:0043229~intracellular organelle	283	51.4545	1.50951e-08	1447849_S_AT, 1448665_AT, 1435079_AT, 1437099_X_AT, 1449694_S_AT, 1433996_AT, 1453010_AT, 1421033_A_AT, 1423382_A_AT, 1443733_X_AT, 1455034_AT, 1422476_AT, 1416210_AT, 1426261_S_AT, 1438256_AT, 1450895_A_AT, 1432181_S_AT, 1421582_A_AT, 1451050_AT, 1422537_A_AT, 1443005_AT, 1416585_AT, 1437696_AT, 1457632_S_AT, 1415992_AT, 1418442_AT, 1425654_A_AT, 1424642_AT, 1419900_AT, 1424242_AT, 1424300_AT, 1…	1.2346
	GO:0043231~intracellular membrane-bounded organelle	250	45.4545	1.37164e-06	1447849_S_AT, 1448665_AT, 1435079_AT, 1437099_X_AT, 1449694_S_AT, 1433996_AT, 1453010_AT, 1421033_A_AT, 1423382_A_AT, 1443733_X_AT, 1455034_AT, 1422476_AT, 1416210_AT, 1450895_A_AT, 1438256_AT, 1426261_S_AT, 1432181_S_AT, 1421582_A_AT, 1451050_AT, 1422537_A_AT, 1443005_AT, 1416585_AT, 1437696_AT, 1457632_S_AT, 1415992_AT, 1418442_AT, 1424642_AT, 1419900_AT, 1424242_AT, 1424300_AT, 1417249_AT, 144…	1.23059
	GO:0005737~cytoplasm	219	39.8182	8.77069e-05	1415877_AT, 1447849_S_AT, 1448665_AT, 1448432_AT, 1422476_AT, 1450895_A_AT, 1438256_AT, 1426261_S_AT, 1432181_S_AT, 1451050_AT, 1422537_A_AT, 1415992_AT, 1418442_AT, 1425654_A_AT, 1424642_AT, 1424242_AT, 1424300_AT, 1457024_X_AT, 1450829_AT, 1423549_AT, 1440081_AT, 1451103_AT, 1422438_AT, 1451830_A_AT, 1448378_AT, 1449701_AT, 1437760_AT, 1454723_AT, 1424247_AT, 1437142_A_AT, 1433773_AT, 1444089_A…	1.20917
	GO:0044451~nucleoplasm part	31	5.63636	0.000112762	1417632_AT, 1435079_AT, 1420043_S_AT, 1429410_AT, 1415799_AT, 1429537_AT, 1455505_AT, 1424258_AT, 1423169_AT, 1451494_AT, 1417791_A_AT, 1435080_X_AT, 1423212_AT, 1424641_A_AT, 1456058_AT, 1435302_AT, 1421582_A_AT, 1443005_AT, 1415774_AT, 1416585_AT, 1453186_AT, 1418442_AT, 1437914_AT, 1438179_S_AT, 1424642_AT, 1423170_AT, 1429538_A_AT, 1424300_AT, 1426437_S_AT, 1423375_AT, 1435303_AT, 1452438_S_A…	2.15802
	GO:0005634~nucleus	156	28.3636	0.000115154	1447849_S_AT, 1448665_AT, 1435079_AT, 1437099_X_AT, 1449694_S_AT, 1433996_AT, 1453010_AT, 1421033_A_AT, 1423382_A_AT, 1443733_X_AT, 1455034_AT, 1438256_AT, 1416210_AT, 1421582_A_AT, 1422537_A_AT, 1443005_AT, 1437696_AT, 1416585_AT, 1457632_S_AT, 1418442_AT, 1424642_AT, 1419900_AT, 1424300_AT, 1417249_AT, 1448833_AT, 1449037_AT, 1437419_AT, 1450829_AT, 1438004_AT, 1451830_A_AT, 1453554_A_AT, 14176…	1.29109
	GO:0005654~nucleoplasm	33	6	0.000350104	1417632_AT, 1435079_AT, 1420043_S_AT, 1437099_X_AT, 1415799_AT, 1429410_AT, 1450963_AT, 1455505_AT, 1429537_AT, 1423382_A_AT, 1424258_AT, 1451494_AT, 1423169_AT, 1417791_A_AT, 1435080_X_AT, 1423212_AT, 1424641_A_AT, 1456058_AT, 1421582_A_AT, 1435302_AT, 1416173_AT, 1456664_X_AT, 1443005_AT, 1415774_AT, 1416585_AT, 1453186_AT, 1418442_AT, 1437914_AT, 1438179_S_AT, 1424642_AT, 1423170_AT, 1429538_A…	1.96743
	GO:0070013~intracellular organelle lumen	52	9.45455	0.000463016	1426519_AT, 1422819_AT, 1435079_AT, 1437099_X_AT, 1415799_AT, 1450963_AT, 1421033_A_AT, 1423382_A_AT, 1424258_AT, 1416210_AT, 1423212_AT, 1450874_AT, 1421582_A_AT, 1435302_AT, 1443005_AT, 1416803_AT, 1416585_AT, 1418442_AT, 1438179_S_AT, 1424642_AT, 1435836_AT, 1419900_AT, 1424300_AT, 1436351_AT, 1426437_S_AT, 1418196_AT, 1435303_AT, 1449037_AT, 1416920_AT, 1421306_A_AT, 1416126_AT, 1439478_AT, 1…	1.63902
	GO:0031981~nuclear lumen	43	7.81818	0.000507901	1435079_AT, 1437099_X_AT, 1415799_AT, 1450963_AT, 1423382_A_AT, 1421033_A_AT, 1424258_AT, 1423212_AT, 1416210_AT, 1450874_AT, 1435302_AT, 1421582_A_AT, 1443005_AT, 1416585_AT, 1418442_AT, 1438179_S_AT, 1424642_AT, 1419900_AT, 1424300_AT, 1426437_S_AT, 1418196_AT, 1435303_AT, 1449037_AT, 1416920_AT, 1421306_A_AT, 1416126_AT, 1416926_AT, 1417632_AT, 1437712_X_AT, 1420043_S_AT, 1429410_AT, 1434434_S…	1.73908
	GO:0044446~intracellular organelle part	115	20.9091	0.00193355	1416247_AT, 1426519_AT, 1435475_AT, 1435079_AT, 1437099_X_AT, 1433996_AT, 1423382_A_AT, 1421033_A_AT, 1424258_AT, 1450895_A_AT, 1426261_S_AT, 1440302_AT, 1438256_AT, 1416210_AT, 1432181_S_AT, 1418664_AT, 1421582_A_AT, 1432179_X_AT, 1450650_AT, 1443005_AT, 1416803_AT, 1416585_AT, 1430353_AT, 1429504_AT, 1415992_AT, 1418442_AT, 1425654_A_AT, 1424642_AT, 1426946_AT, 1435836_AT, 1419900_AT, 1460549_A…	1.2858
	GO:0016604~nuclear body	12	2.18182	0.00212837	1424642_AT, 1429538_A_AT, 1435079_AT, 1420043_S_AT, 1424300_AT, 1415799_AT, 1423375_AT, 1455505_AT, 1429537_AT, 1451494_AT, 1435080_X_AT, 1417791_A_AT, 1424641_A_AT, 1423212_AT, 1456058_AT, 1448757_AT, 1453186_AT, 1418442_AT	3.0179
	GO:0044428~nuclear part	52	9.45455	0.0033439	1434593_AT, 1435079_AT, 1427008_AT, 1437099_X_AT, 1415799_AT, 1433996_AT, 1450963_AT, 1421033_A_AT, 1423382_A_AT, 1424258_AT, 1416210_AT, 1438256_AT, 1423212_AT, 1450874_AT, 1421582_A_AT, 1435302_AT, 1443005_AT, 1430353_AT, 1416585_AT, 1429504_AT, 1418442_AT, 1438179_S_AT, 1424642_AT, 1426946_AT, 1419900_AT, 1460549_A_AT, 1424300_AT, 1426437_S_AT, 1418196_AT, 1435303_AT, 1449037_AT, 1437694_AT, 1…	1.49638
	GO:0016363~nuclear matrix	6	1.09091	0.00602944	1424642_AT, 1424641_A_AT, 1450874_AT, 1420043_S_AT, 1448757_AT, 1434434_S_AT, 1418196_AT, 1421654_A_AT, 1421033_A_AT, 1450100_A_AT	5.10168
	GO:0044444~cytoplasmic part	140	25.4545	0.00856952	1416247_AT, 1426519_AT, 1448665_AT, 1435475_AT, 1448432_AT, 1422476_AT, 1450895_A_AT, 1454740_AT, 1440302_AT, 1438256_AT, 1426261_S_AT, 1435017_AT, 1432181_S_AT, 1451050_AT, 1450666_S_AT, 1416803_AT, 1419295_AT, 1415992_AT, 1451337_AT, 1435836_AT, 1434877_AT, 1424242_AT, 1460074_X_AT, 1416964_AT, 1449181_AT, 1457024_X_AT, 1423549_AT, 1438155_X_AT, 1440081_AT, 1421937_AT, 1422438_AT, 1451103_AT, 1…	1.19494
